# Supplementary material for: An integrative multi-omics analysis to identify candidate DNA methylation biomarkers related to prostate cancer risk
Source: Nat Commun. 2020 Aug 6;11:3905. doi: 10.1038/s41467-020-17673-9 (PMC7413371; doi:10.1038/s41467-020-17673-9)
Supplement: Supplementary file 3 — Supplementary Data 1 [file 41467_2020_17673_MOESM3_ESM.xlsx]

## Sheet: Sheet1
Supplementary Data 1. Six hundred eighty-one methylation-prostate cancer associations potentially influenced by prostate cancer risk variantsa for CpG sites at prostate cancer risk loci
CpG site	Chr	Position (build37)	Classification	R2b	beta	ORc	Lower bound of 95% CId	Upper bound of 95% CId	P valuee	risk SNP	Distance to the risk SNP (kb)	P value after adjusting for risk SNPf
cg22715764	1	10556294	intronic	0.3	0.06	1.06	1.03	1.08	6.42 × 10-7	rs636291	0.2	0.56
cg08202226	1	153896590	intergenic	0.35	-0.07	0.93	0.91	0.95	1.39 × 10-12	rs34579442	3.3	0.16
cg12796135	1	153916764	exonic	0.1	-0.15	0.86	0.83	0.9	1.78 × 10-13	rs34579442	16.9	0.09
cg15831722	1	153920347	UTR3	0.02	-0.31	0.73	0.66	0.81	7.02 × 10-10	rs34579442	20.4	0.47
cg16262392	1	153932122	UTR3	0.01	0.46	1.58	1.39	1.81	1.00 × 10-11	rs34579442	32.2	0.15
cg25064552	1	153938859	intronic	0.16	-0.11	0.89	0.87	0.92	2.26 × 10-13	rs34579442	39	0.05
cg07556888	1	153940616	UTR5	0.03	0.19	1.21	1.13	1.31	2.85 × 10-7	rs34579442	40.7	0.64
cg00950004	1	154165673	downstream	0.02	0.34	1.41	1.24	1.61	2.07 × 10-7	rs34579442	265.8	0.24
cg27313201	1	154165904	downstream	0.03	-0.18	0.83	0.78	0.89	4.14 × 10-7	rs34579442	266	0.19
cg18262993	1	154192370	exonic	0.01	-0.35	0.71	0.62	0.8	1.41 × 10-7	rs34579442	292.5	0.29
cg09359103	1	154839909	intronic	0.71	-0.04	0.96	0.95	0.97	1.68 × 10-9	rs4845695	71.9	0.97
cg16680214	1	154839983	intronic	0.5	-0.05	0.95	0.94	0.97	3.37 × 10-9	rs4845695	71.8	0.88
cg06742440	1	154842717	UTR5	0.03	-0.18	0.83	0.78	0.89	3.54 × 10-7	rs4845695	69.1	0.57
cg23803022	1	154908781	intronic	0.04	0.23	1.26	1.16	1.38	6.68 × 10-8	rs4845695	3	0.17
cg20065217	1	154913307	intronic	0.06	0.14	1.15	1.1	1.2	1.44 × 10-9	rs4845695	1.5	0.54
cg01178854	1	154913744	intronic	0.02	0.28	1.32	1.21	1.44	3.27 × 10-10	rs4845695	1.9	0.3
cg16318349	1	154917307	UTR3	0.22	-0.09	0.92	0.89	0.94	9.54 × 10-11	rs4845695	5.5	0.2
cg14980020	1	154992262	intronic	0.01	0.35	1.42	1.25	1.6	2.61 × 10-8	rs4845695	80.5	0.04
cg15204354	1	155006911	exonic	0.1	0.11	1.11	1.07	1.16	1.32 × 10-7	rs4845695	95.1	0.04
cg21596858	1	155007254	intronic	0.31	-0.07	0.94	0.92	0.96	1.06 × 10-9	rs4845695	95.5	6.20 × 10-3
cg21195376	1	204449827	intronic	0.25	-0.13	0.88	0.86	0.9	5.60 × 10-23	rs4245739	69	0.6
cg01064725	1	204461714	intergenic	0.21	-0.13	0.88	0.85	0.9	2.31 × 10-22	rs4245739	57.1	0.32
cg10118093	1	204462855	intergenic	0.04	0.25	1.29	1.22	1.37	3.93 × 10-17	rs4245739	56	0.17
cg20240347	1	204465584	intergenic	0.54	-0.08	0.93	0.91	0.94	2.61 × 10-19	rs4245739	53.3	0.85
cg14084456	1	204486034	intronic	0.06	0.19	1.21	1.15	1.28	3.27 × 10-14	rs4245739	32.8	0.34
cg07972458	1	204535000	intergenic	0.12	0.16	1.18	1.14	1.22	3.08 × 10-20	rs4245739	16.2	0.37
cg03137209	1	204554359	intergenic	0.01	-0.35	0.71	0.62	0.81	4.99 × 10-7	rs4245739	35.5	0.08
cg21805731	1	204560985	intergenic	0.13	0.14	1.16	1.11	1.2	3.33 × 10-13	rs4245739	42.1	0.99
cg13787775	1	204571258	intergenic	0.02	0.24	1.27	1.18	1.36	2.00 × 10-10	rs4245739	52.4	0.49
cg18185008	1	204589407	intronic	0.06	-0.15	0.86	0.82	0.91	1.12 × 10-7	rs4245739	70.6	0.06
cg17723122	1	205641542	intronic	0.03	0.25	1.28	1.17	1.41	1.74 × 10-7	rs1775148	116.3	0.06
cg01455178	1	205648187	intronic	0.17	-0.09	0.91	0.89	0.94	2.15 × 10-10	rs1775148	109.6	2.08 × 10-3
cg08639339	1	205648336	intronic	0.25	-0.08	0.93	0.91	0.95	1.91 × 10-10	rs1775148	109.5	2.91 × 10-3
cg15199181	1	205670604	intergenic	0.3	-0.06	0.94	0.92	0.96	5.10 × 10-9	rs1775148	87.2	0.01
cg23670519	1	205680275	intergenic	0.2	-0.08	0.92	0.9	0.94	1.64 × 10-10	rs1775148	77.5	1.35 × 10-3
cg26418147	1	205743515	intronic	0.65	0.04	1.04	1.03	1.06	1.05 × 10-8	rs1775148	14.3	2.49 × 10-4
cg14413177	1	205760781	exonic	0.01	-0.25	0.78	0.71	0.85	3.46 × 10-8	rs1775148	3	7.06 × 10-3
cg13453750	1	205783389	intergenic	0.03	0.21	1.23	1.14	1.33	1.62 × 10-7	rs1775148	25.6	3.64 × 10-4
cg17178900	1	205818956	intronic	0.67	-0.04	0.96	0.95	0.98	1.50 × 10-7	rs1775148	61.1	7.90 × 10-3
cg14159672	1	205819179	exonic	0.76	-0.03	0.97	0.95	0.98	1.05 × 10-7	rs1775148	61.4	7.02 × 10-3
cg14893161	1	205819251	UTR5	0.75	-0.04	0.97	0.95	0.98	1.11 × 10-7	rs1775148	61.4	6.65 × 10-3
cg11965913	1	205819406	upstream	0.75	-0.03	0.97	0.95	0.98	1.36 × 10-7	rs1775148	61.6	7.46 × 10-3
cg07167872	1	205819463	upstream	0.76	-0.03	0.97	0.95	0.98	1.47 × 10-7	rs1775148	61.6	7.57 × 10-3
cg24503407	1	205819492	upstream	0.74	-0.03	0.97	0.95	0.98	1.27 × 10-7	rs1775148	61.7	7.53 × 10-3
cg07157834	1	205819609	upstream	0.71	-0.04	0.96	0.95	0.98	1.07 × 10-7	rs1775148	61.8	6.47 × 10-3
cg16773799	2	10092403	intronic	0.02	0.38	1.46	1.29	1.64	7.93 × 10-10	rs11902236	25.5	1.54 × 10-5
cg04169469	2	10588434	UTR5	0.05	-0.18	0.84	0.78	0.89	1.41 × 10-7	rs9287719	122.3	0.43
cg00105475	2	10696890	intergenic	0.06	-0.17	0.84	0.8	0.89	1.11 × 10-10	rs9287719	13.8	0.69
cg04366407	2	10696980	intergenic	0.16	0.11	1.12	1.08	1.15	1.06 × 10-10	rs9287719	13.8	0.73
cg11972401	2	10830636	ncRNA_exonic	0.05	0.21	1.23	1.16	1.31	4.05 × 10-11	rs9287719	119.9	0.31
cg05042697	2	10830656	ncRNA_exonic	0.19	0.11	1.12	1.08	1.15	2.25 × 10-13	rs9287719	119.9	0.2
cg03983476	2	10830698	ncRNA_exonic	0.36	0.07	1.07	1.05	1.1	1.37 × 10-12	rs9287719	120	0.24
cg01299579	2	10830716	ncRNA_exonic	0.31	0.07	1.08	1.05	1.1	2.05 × 10-11	rs9287719	120	0.36
cg22033476	2	43532275	intronic	0.02	0.45	1.57	1.37	1.81	2.74 × 10-10	rs7591218	105.7	3.27 × 10-3
cg14807446	2	43540749	intronic	0.05	0.16	1.17	1.11	1.23	6.84 × 10-9	rs7591218	97.2	0.92
cg08726338	2	43904011	intronic	0.3	-0.05	0.95	0.93	0.97	5.61 × 10-7	rs1465618	350.1	2.70 × 10-6
cg07185131	2	62798365	intergenic	0.03	-0.22	0.8	0.75	0.86	3.19 × 10-11	rs58235267	479.5	0.36
cg06808305	2	63270824	intronic	0.04	-0.15	0.86	0.81	0.91	4.87 × 10-7	rs58235267	7	1.29 × 10-4
cg00431699	2	63278831	intronic	0.02	0.82	2.26	1.98	2.58	4.20 × 10-33	rs58235267	1	0.03
cg10271192	2	63279645	intronic	0.01	0.84	2.32	2.05	2.62	4.64 × 10-40	rs58235267	1.8	0.51
cg04276301	2	63279693	intronic	0.01	0.47	1.6	1.47	1.74	3.99 × 10-27	rs58235267	1.9	7.12 × 10-3
cg02606423	2	63280376	intronic	0.02	0.43	1.53	1.41	1.67	2.01 × 10-22	rs58235267	2.5	0.43
cg07849384	2	66659536	ncRNA_intronic	0.13	0.08	1.08	1.05	1.12	3.96 × 10-7	rs74702681	6.7	0.18
cg13052887	2	85664005	UTR3	0.08	-0.15	0.86	0.82	0.91	3.03 × 10-8	rs2028900	103.7	0.86
cg11651615	2	85667381	intergenic	0.11	-0.1	0.91	0.87	0.94	6.05 × 10-8	rs2028900	100.4	0.75
cg09730407	2	85763195	intergenic	0.02	-0.41	0.67	0.6	0.74	3.69 × 10-14	rs2028900	4.5	0.53
cg02196422	2	85764282	downstream	0.06	-0.16	0.85	0.81	0.9	1.08 × 10-8	rs2028900	3.5	0.36
cg04837101	2	85769597	intronic	0.01	0.63	1.88	1.65	2.14	3.27 × 10-21	rs2028900	1.9	0.5
cg17127132	2	85788382	intronic	0.12	-0.19	0.82	0.79	0.86	1.47 × 10-23	rs2028900	20.6	0.26
cg05486094	2	85804476	upstream	0.04	0.27	1.31	1.21	1.4	6.53 × 10-13	rs2028900	36.7	0.89
cg08379897	2	85805621	intronic	0.08	-0.12	0.88	0.84	0.92	9.57 × 10-8	rs2028900	37.9	0.96
cg20056908	2	85808945	UTR3	0.26	0.09	1.09	1.06	1.12	1.63 × 10-11	rs2028900	41.2	0.79
cg02493740	2	85810744	upstream	0.54	0.07	1.08	1.06	1.09	2.78 × 10-20	rs2028900	43	0.09
cg23902361	2	85810844	upstream	0.33	0.11	1.11	1.09	1.14	2.87 × 10-23	rs2028900	43.1	0.17
cg02652597	2	85811292	upstream	0.2	-0.07	0.93	0.91	0.96	6.31 × 10-7	rs2028900	43.6	0.72
cg26394380	2	85896001	upstream	0.33	-0.05	0.95	0.93	0.97	3.31 × 10-7	rs2028900	128.3	0.09
cg10165864	2	173419899	upstream	0.14	-0.12	0.89	0.86	0.91	6.02 × 10-14	rs12151618	4.3	7.47 × 10-5
cg16797009	2	173472347	intergenic	0.19	-0.11	0.9	0.87	0.92	2.31 × 10-16	rs13410475	162.7	2.13 × 10-3
cg25053018	2	173477995	intergenic	0.08	0.18	1.19	1.15	1.24	4.47 × 10-20	rs13410475	168.4	0.02
cg24599065	2	202093848	UTR3	0.48	0.05	1.05	1.03	1.06	2.26 × 10-7	rs59308963	29.6	0.01
cg00903371	2	238360134	intergenic	0.03	-0.26	0.77	0.71	0.84	1.68 × 10-9	rs11891348	80.3	0.3
cg22068743	2	238374408	intergenic	0.02	0.43	1.54	1.34	1.78	2.51 × 10-9	rs11891348	66	0.25
cg14458575	2	238380390	intergenic	0.67	0.05	1.05	1.04	1.07	4.45 × 10-11	rs11891348	60.1	0.17
cg26127425	2	238382343	intergenic	0.17	-0.09	0.92	0.89	0.94	5.75 × 10-9	rs11891348	58.1	0.59
cg03190769	2	238382720	intergenic	0.4	-0.06	0.94	0.92	0.96	1.60 × 10-9	rs11891348	57.7	0.49
cg14070755	2	238394933	upstream	0.12	0.13	1.14	1.09	1.18	5.44 × 10-11	rs11891348	45.5	0.04
cg06639874	2	238417703	intronic	0.23	-0.09	0.92	0.89	0.94	1.52 × 10-10	rs11891348	22.7	0.59
cg15712510	2	238418692	intronic	0.01	0.32	1.37	1.24	1.51	2.02 × 10-10	rs11891348	21.8	0.24
cg04513038	2	242136119	intronic	0.04	-0.23	0.79	0.73	0.86	5.32 × 10-9	rs111770284	21	1.28 × 10-3
cg19488206	2	242435732	intronic	0.04	-0.19	0.83	0.77	0.89	2.04 × 10-7	rs111770284	278.6	0.04
cg18149394	2	242446735	intronic	0.06	-0.18	0.83	0.79	0.88	6.47 × 10-11	rs111770284	289.6	0.14
cg06391577	3	87039536	intronic	0.02	0.31	1.36	1.22	1.52	3.88 × 10-8	rs2088396	153.2	0.16
cg01807408	3	87137933	upstream	0.3	0.06	1.07	1.04	1.09	4.69 × 10-9	rs2088396	54.8	5.87 × 10-3
cg06976096	3	87138510	ncRNA_exonic	0.02	0.61	1.84	1.67	2.04	8.57 × 10-33	rs17023900	3.7	0.81
cg16856833	3	87138640	ncRNA_exonic	0.02	0.44	1.56	1.43	1.69	4.03 × 10-25	rs17023900	3.8	0.61
cg00169617	3	87138700	ncRNA_exonic	0.04	0.43	1.54	1.43	1.66	5.62 × 10-31	rs17023900	3.9	0.4
cg15111495	3	112951743	intronic	0.06	0.13	1.14	1.08	1.19	5.04 × 10-7	rs6769767	330.6	0.91
cg22090271	3	112992570	intronic	0.17	-0.1	0.9	0.88	0.93	2.82 × 10-13	rs6769767	289.8	0.29
cg11205552	3	112995690	intronic	0.02	-0.28	0.75	0.69	0.82	8.40 × 10-11	rs6769767	286.6	0.01
cg05709162	3	113160071	intronic	0.02	0.23	1.25	1.16	1.36	4.36 × 10-8	rs6769767	122.3	0.51
cg07128416	3	113160490	upstream	0.04	0.22	1.25	1.17	1.34	9.81 × 10-11	rs6769767	121.8	0.37
cg07054641	3	113160554	upstream	0.04	0.19	1.22	1.15	1.29	6.46 × 10-11	rs6769767	121.8	0.65
cg08516817	3	113160623	upstream/downstream	0.02	0.35	1.41	1.28	1.56	1.91 × 10-12	rs6769767	121.7	0.23
cg18194305	3	113160637	upstream/downstream	0.01	0.52	1.68	1.45	1.95	6.95 × 10-12	rs6769767	121.7	0.13
cg04920630	3	127772689	intronic	0.02	0.5	1.64	1.46	1.84	2.66 × 10-17	rs2811485	146.4	0.1
cg10167316	3	127780031	intronic	0.02	0.33	1.39	1.26	1.53	1.22 × 10-11	rs2811485	139	0.58
cg09089421	3	127803668	intronic	0.01	0.55	1.74	1.47	2.06	7.91 × 10-11	rs2811485	115.4	0.57
cg26861995	3	127831673	intronic	0.08	-0.2	0.82	0.78	0.86	1.92 × 10-16	rs2811485	87.4	8.19 × 10-3
cg12968224	3	127899140	intronic	0.09	-0.22	0.81	0.77	0.84	3.64 × 10-24	rs2811485	19.9	0.01
cg20356147	3	127914850	intronic	0.03	0.16	1.18	1.11	1.25	1.65 × 10-7	rs2811485	4.2	0.02
cg14972564	3	127935096	intronic	0.01	-0.24	0.79	0.73	0.85	2.87 × 10-9	rs2811485	16.1	0.68
cg24162603	3	127945858	intronic	0.02	-0.37	0.69	0.63	0.75	3.16 × 10-19	rs2811485	26.8	0.39
cg00340326	3	127988088	intronic	0.16	-0.12	0.89	0.86	0.91	7.98 × 10-16	rs2811485	69	0.12
cg19234171	3	128226071	upstream	0.01	0.36	1.43	1.27	1.61	2.03 × 10-9	rs13062436	8.6	9.17 × 10-3
cg27288595	3	141094238	intronic	0.04	-0.18	0.83	0.78	0.89	3.32 × 10-8	rs6763931	8.6	0.2
cg27084654	3	141118615	intronic	0.11	-0.1	0.9	0.87	0.94	1.18 × 10-7	rs6763931	15.8	0.83
cg01879723	3	141119262	intronic	0.04	-0.17	0.85	0.79	0.9	6.40 × 10-7	rs6763931	16.4	0.72
cg20395773	3	141120919	intronic	0.09	-0.1	0.9	0.86	0.94	3.66 × 10-7	rs6763931	18.1	0.54
cg13411656	3	141121016	intronic	0.08	-0.12	0.89	0.85	0.93	2.44 × 10-8	rs6763931	18.2	0.25
cg24634593	3	141121897	intronic	0.01	-0.41	0.67	0.58	0.77	1.09 × 10-8	rs6763931	19.1	0.11
cg20959189	3	141122632	intronic	0.04	-0.2	0.82	0.76	0.88	2.24 × 10-7	rs6763931	19.8	0.89
cg03060555	3	141131189	intronic	0.05	-0.21	0.81	0.75	0.88	1.94 × 10-7	rs6763931	28.4	0.15
cg09025210	3	141132146	intronic	0.07	-0.12	0.89	0.84	0.93	4.00 × 10-7	rs6763931	29.3	0.44
cg10639811	3	152083133	intronic	0.12	-0.14	0.87	0.83	0.9	1.31 × 10-11	rs182314334	78.9	8.49 × 10-5
cg09383389	3	169754436	intergenic	0.02	0.48	1.62	1.45	1.8	2.71 × 10-18	rs78416326	320.1	0.16
cg20138861	3	169775992	intronic	0.1	0.16	1.17	1.13	1.22	3.70 × 10-14	rs78416326	298.5	0.23
cg27605228	3	169781495	intronic	0.01	-0.3	0.74	0.67	0.82	1.61 × 10-8	rs78416326	293	0.21
cg06023994	3	170137871	intronic	0.01	0.7	2.02	1.76	2.31	1.44 × 10-24	rs78416326	63.4	0.07
cg20794824	3	170138205	intronic	0.03	0.51	1.67	1.52	1.82	2.25 × 10-28	rs78416326	63.7	1.18 × 10-3
cg15776647	3	170159062	intergenic	0.04	-0.28	0.76	0.72	0.8	3.22 × 10-22	rs78416326	84.5	3.67 × 10-3
cg01289541	3	170282058	ncRNA_intronic	0.03	-0.21	0.81	0.76	0.88	4.94 × 10-8	rs78416326	207.5	1.50 × 10-3
cg12566645	4	74483141	intronic	0.02	-0.34	0.71	0.65	0.78	7.92 × 10-14	rs1894292	134	0.08
cg10539274	4	74486446	upstream	0.04	-0.25	0.78	0.73	0.84	6.81 × 10-13	rs1894292	137.3	0.14
cg03996822	4	74486558	upstream	0.19	-0.07	0.93	0.91	0.96	8.82 × 10-8	rs1894292	137.4	0.91
cg05012356	4	95124979	ncRNA_intronic	0.01	0.18	1.2	1.12	1.28	5.07 × 10-7	rs7682375	380.6	0.02
cg17862558	4	106137048	ncRNA_intronic	0.02	-0.48	0.62	0.57	0.67	2.11 × 10-33	rs7679673	75.5	0.67
cg07380026	5	1296007	upstream	0.01	-0.44	0.64	0.56	0.74	2.61 × 10-9	rs2242652	16	0.04
cg11820828	5	1879834	exonic	0.01	0.24	1.28	1.17	1.39	1.58 × 10-8	rs12653946	16	1.04 × 10-5
cg08762472	5	1891789	ncRNA_intronic	0.09	-0.21	0.81	0.78	0.85	5.62 × 10-20	rs12653946	4	0.08
cg08930131	5	177811198	intronic	0.19	0.08	1.08	1.05	1.11	1.17 × 10-8	rs4976790	157.7	3.19 × 10-5
cg02087079	5	177811349	intronic	0.18	0.08	1.09	1.05	1.12	3.16 × 10-8	rs4976790	157.6	3.67 × 10-5
cg26844213	6	11233592	intronic	0.04	0.2	1.22	1.14	1.31	1.55 × 10-8	rs4713266	14.6	1.08 × 10-5
cg26751972	6	29692000	exonic	0.12	0.09	1.09	1.05	1.13	3.36 × 10-7	rs7767188	381.8	0.03
cg16289618	6	29705939	ncRNA_exonic	0.17	-0.08	0.92	0.9	0.95	2.90 × 10-8	rs7767188	367.8	1.30 × 10-3
cg17825311	6	29717188	upstream	0.12	-0.09	0.91	0.88	0.95	1.86 × 10-7	rs7767188	356.6	7.82 × 10-3
cg14067066	6	29717475	upstream	0.15	-0.07	0.93	0.91	0.96	7.59 × 10-8	rs7767188	356.3	0.01
cg12154624	6	29760754	ncRNA_exonic	0.03	-0.21	0.81	0.76	0.87	7.68 × 10-9	rs7767188	313	1.41 × 10-4
cg07000290	6	29796429	exonic	0.08	0.11	1.12	1.07	1.17	4.91 × 10-7	rs7767188	277.3	6.39 × 10-4
cg00584549	6	29796439	exonic	0.11	0.11	1.12	1.07	1.16	2.19 × 10-8	rs7767188	277.3	4.96 × 10-5
cg17134700	6	29854631	upstream	0.48	-0.04	0.96	0.94	0.97	1.03 × 10-7	rs7767188	219.1	0.02
cg01362455	6	29855490	ncRNA_exonic	0.31	-0.07	0.93	0.91	0.95	5.30 × 10-10	rs7767188	218.3	4.81 × 10-6
cg04276750	6	29856938	ncRNA_intronic	0.65	-0.04	0.96	0.95	0.98	1.82 × 10-7	rs7767188	216.8	0.02
cg19593490	6	29943188	ncRNA_exonic	0.38	0.06	1.06	1.04	1.08	7.85 × 10-10	rs7767188	130.6	2.84 × 10-3
cg23244913	6	29943401	ncRNA_intronic	0.37	0.05	1.05	1.03	1.07	1.70 × 10-7	rs7767188	130.4	0.02
cg04623837	6	29943414	ncRNA_intronic	0.26	0.07	1.07	1.04	1.09	3.77 × 10-8	rs7767188	130.4	0.03
cg16368146	6	29943425	ncRNA_intronic	0.43	0.05	1.05	1.03	1.06	3.23 × 10-8	rs7767188	130.4	0.02
cg23313031	6	29974745	ncRNA_exonic	0.1	-0.11	0.89	0.86	0.93	3.48 × 10-8	rs7767188	99	7.00 × 10-3
cg13919341	6	30029929	intronic	0.26	-0.07	0.93	0.91	0.96	1.45 × 10-7	rs7767188	43.8	2.66 × 10-3
cg06155771	6	30029935	intronic	0.22	-0.08	0.93	0.9	0.95	7.93 × 10-8	rs7767188	43.8	1.89 × 10-3
cg26014796	6	30043597	UTR5	0.03	0.21	1.24	1.15	1.34	3.05 × 10-8	rs7767188	30.2	0.03
cg11724134	6	30043727	upstream	0.05	0.17	1.19	1.12	1.26	1.66 × 10-9	rs7767188	30	1.58 × 10-3
cg22325294	6	30043829	upstream	0.08	0.14	1.14	1.09	1.2	7.66 × 10-9	rs7767188	29.9	0.02
cg06892912	6	30043858	upstream	0.09	0.1	1.11	1.07	1.15	1.72 × 10-7	rs7767188	29.9	0.01
cg20751345	6	30066428	intergenic	0.1	-0.09	0.91	0.88	0.95	6.24 × 10-7	rs7767188	7.3	2.77 × 10-6
cg09984759	6	30068587	intergenic	0.01	-0.39	0.68	0.6	0.76	2.60 × 10-10	rs7767188	5.2	2.74 × 10-4
cg16290335	6	30068832	intergenic	0.09	-0.11	0.9	0.87	0.93	7.18 × 10-9	rs7767188	4.9	9.65 × 10-5
cg22442895	6	30069213	intergenic	0.08	-0.16	0.85	0.81	0.89	1.30 × 10-11	rs7767188	4.6	7.03 × 10-5
cg17961892	6	30069296	intergenic	0.01	-0.33	0.72	0.65	0.81	6.37 × 10-9	rs7767188	4.5	4.39 × 10-4
cg09119433	6	30069319	intergenic	0.01	-0.21	0.81	0.75	0.88	1.57 × 10-7	rs7767188	4.5	2.44 × 10-5
cg20938781	6	30069780	downstream	0.12	-0.09	0.91	0.88	0.94	1.37 × 10-7	rs7767188	4	4.91 × 10-3
cg20591745	6	30079524	ncRNA_exonic	0.04	-0.17	0.84	0.79	0.89	1.64 × 10-8	rs7767188	5.7	0.02
cg07829465	6	30079536	ncRNA_exonic	0.05	-0.14	0.87	0.82	0.91	2.24 × 10-7	rs7767188	5.8	0.03
cg08498156	6	30095802	intergenic	0.08	-0.13	0.88	0.84	0.92	2.69 × 10-9	rs7767188	22	0.02
cg12612406	6	30103459	upstream	0.02	0.28	1.33	1.2	1.46	2.36 × 10-8	rs12665339	497.8	1.46 × 10-5
cg12758147	6	30103696	upstream	0.49	0.05	1.05	1.03	1.07	1.61 × 10-8	rs12665339	497.5	1.04 × 10-3
cg13044052	6	30103699	upstream	0.64	0.04	1.04	1.02	1.05	1.91 × 10-8	rs12665339	497.5	1.36 × 10-3
cg10848828	6	30104295	intronic	0.49	-0.04	0.96	0.94	0.97	4.04 × 10-7	rs12665339	496.9	3.40 × 10-4
cg01190484	6	30104593	UTR5	0.01	-0.39	0.68	0.6	0.77	5.50 × 10-10	rs12665339	496.6	1.02 × 10-6
cg06195293	6	30104885	exonic	0.61	-0.05	0.95	0.94	0.97	1.36 × 10-10	rs12665339	496.3	4.51 × 10-5
cg22692281	6	30104900	exonic	0.03	-0.18	0.83	0.78	0.9	6.06 × 10-7	rs12665339	496.3	0.01
cg03251349	6	30104916	exonic	0.38	-0.06	0.94	0.92	0.96	4.22 × 10-11	rs12665339	496.3	2.95 × 10-5
cg14708905	6	30113074	intronic	0.07	-0.17	0.84	0.8	0.88	1.78 × 10-12	rs7767188	39.3	1.68 × 10-4
cg00126536	6	30115323	intronic	0.07	-0.16	0.86	0.82	0.9	1.66 × 10-11	rs12665339	485.9	1.64 × 10-5
cg19495308	6	30120031	UTR3	0.49	0.05	1.06	1.04	1.07	2.38 × 10-11	rs12665339	481.2	1.34 × 10-5
cg08513123	6	30121930	exonic	0.05	-0.2	0.81	0.77	0.86	1.83 × 10-12	rs7767188	48.2	7.27 × 10-5
cg17451015	6	30123226	intronic	0.01	-0.29	0.75	0.68	0.83	1.01 × 10-8	rs12665339	478	2.87 × 10-5
cg00550080	6	30124792	exonic	0.05	0.22	1.25	1.17	1.33	5.39 × 10-12	rs12665339	476.4	1.11 × 10-5
cg04560098	6	30127760	intronic	0.01	-0.41	0.66	0.58	0.76	1.26 × 10-9	rs12665339	473.5	6.83 × 10-7
cg09624858	6	30132226	intronic	0.09	0.11	1.12	1.07	1.16	1.06 × 10-7	rs12665339	469	1.35 × 10-3
cg01775921	6	30138213	intronic	0.01	-0.37	0.69	0.62	0.78	3.09 × 10-10	rs12665339	463	8.17 × 10-5
cg27201802	6	30138225	intronic	0.03	-0.21	0.81	0.75	0.88	3.24 × 10-7	rs12665339	463	2.49 × 10-3
cg22711111	6	30139979	exonic	0.01	-0.44	0.64	0.56	0.74	3.04 × 10-10	rs12665339	461.3	1.55 × 10-4
cg02281167	6	30140113	exonic	0.14	-0.1	0.9	0.87	0.93	1.87 × 10-9	rs12665339	461.1	9.35 × 10-5
cg03771840	6	30140145	UTR3	0.09	-0.12	0.89	0.86	0.93	1.08 × 10-8	rs12665339	461.1	3.47 × 10-4
cg04554928	6	30140231	UTR3	0.11	-0.1	0.91	0.88	0.94	1.90 × 10-7	rs12665339	461	1.55 × 10-3
cg05563595	6	30140305	UTR3	0.17	-0.07	0.94	0.91	0.96	5.40 × 10-8	rs12665339	460.9	4.49 × 10-5
cg15671996	6	30140325	UTR3	0.12	-0.07	0.93	0.9	0.96	2.37 × 10-7	rs12665339	460.9	3.80 × 10-4
cg24701662	6	30166168	intronic	0.01	-0.34	0.71	0.63	0.8	5.56 × 10-9	rs12665339	435.1	1.26 × 10-6
cg19365697	6	30174261	intronic	0.04	0.17	1.18	1.11	1.26	3.61 × 10-7	rs12665339	427	3.26 × 10-3
cg00266604	6	30178343	intronic	0.03	0.19	1.21	1.15	1.28	2.05 × 10-12	rs7767188	104.6	6.40 × 10-5
cg12600843	6	30179881	intronic	0.08	0.14	1.15	1.1	1.19	3.04 × 10-11	rs12665339	421.4	6.70 × 10-5
cg03717830	6	30182244	upstream	0.02	0.47	1.6	1.39	1.83	4.12 × 10-11	rs12665339	419	6.92 × 10-5
cg08049736	6	30226888	ncRNA_intronic	0.09	-0.12	0.89	0.85	0.92	1.57 × 10-8	rs7767188	153.1	3.95 × 10-3
cg06063598	6	30314177	intronic	0.02	-0.35	0.7	0.64	0.78	7.45 × 10-12	rs12665339	287.1	1.38 × 10-5
cg14538051	6	30314231	exonic	0.01	-0.46	0.63	0.55	0.73	1.15 × 10-10	rs12665339	287	9.00 × 10-5
cg04324498	6	30449009	intergenic	0.08	-0.15	0.86	0.82	0.9	5.75 × 10-9	rs12665339	152.2	2.30 × 10-3
cg22765426	6	30483837	intergenic	0.02	-0.3	0.74	0.67	0.83	5.65 × 10-8	rs12665339	117.4	0.01
cg14219599	6	30523389	exonic	0.01	-0.28	0.75	0.69	0.83	1.11 × 10-9	rs12665339	77.8	1.06 × 10-3
cg06868245	6	30611830	UTR3	0.05	0.22	1.24	1.15	1.34	2.02 × 10-8	rs12665339	10.6	4.03 × 10-4
cg04831708	6	30623775	intronic	0.04	0.2	1.23	1.15	1.31	1.50 × 10-9	rs12665339	22.5	1.37 × 10-4
cg14571710	6	30655896	UTR3	0.01	-0.26	0.77	0.7	0.84	6.55 × 10-9	rs12665339	54.7	5.40 × 10-3
cg14646977	6	30656667	exonic	0.03	-0.17	0.85	0.8	0.9	2.94 × 10-8	rs130067	461.8	5.26 × 10-6
cg19110902	6	30698936	intronic	0.01	-0.36	0.7	0.61	0.8	9.87 × 10-8	rs12665339	97.7	5.18 × 10-5
cg20802826	6	30782080	ncRNA_exonic	0.67	0.04	1.04	1.03	1.06	5.00 × 10-9	rs12665339	180.8	1.58 × 10-4
cg18093866	6	30851753	intronic	0.26	-0.06	0.95	0.93	0.97	1.12 × 10-7	rs2596546	477.6	3.87 × 10-4
cg15080939	6	30881560	intronic	0.04	-0.19	0.83	0.77	0.88	8.86 × 10-9	rs2596546	447.8	1.46 × 10-6
cg05267955	6	30881562	intronic	0.05	-0.1	0.9	0.87	0.94	4.40 × 10-7	rs2596546	447.8	1.43 × 10-5
cg16555181	6	30881643	exonic	0.12	-0.07	0.93	0.9	0.95	4.87 × 10-8	rs2596546	447.7	1.02 × 10-5
cg02186769	6	30881645	exonic	0.11	-0.11	0.89	0.86	0.93	2.04 × 10-9	rs2596546	447.7	6.99 × 10-6
cg26860970	6	30881658	exonic	0.12	-0.09	0.92	0.89	0.95	2.55 × 10-7	rs2596546	447.7	4.73 × 10-5
cg15992932	6	30899405	intronic	0.4	0.06	1.06	1.04	1.08	3.24 × 10-8	rs2596546	430	8.02 × 10-4
cg16274954	6	30910315	intronic	0.02	0.29	1.33	1.23	1.45	1.87 × 10-11	rs2596546	419.1	9.12 × 10-6
cg20984924	6	31005837	intergenic	0.01	0.42	1.53	1.31	1.77	3.21 × 10-8	rs2596546	323.5	2.37 × 10-3
cg06855286	6	31010597	intergenic	0.22	0.07	1.07	1.04	1.1	1.49 × 10-7	rs2596546	318.8	3.39 × 10-3
cg16398511	6	31010701	intergenic	0.25	0.06	1.06	1.04	1.09	5.24 × 10-7	rs2596546	318.7	1.12 × 10-3
cg08951273	6	31079152	UTR3	0.05	-0.17	0.84	0.8	0.89	6.64 × 10-10	rs2596546	250.2	1.00 × 10-3
cg16150435	6	31080529	upstream	0.39	-0.05	0.95	0.93	0.97	5.41 × 10-7	rs2596546	248.9	2.66 × 10-3
cg25380351	6	31106181	intronic	0.01	0.42	1.53	1.33	1.76	2.61 × 10-9	rs2596546	223.2	4.16 × 10-3
cg06663251	6	31108541	downstream	0.05	0.18	1.19	1.11	1.28	5.90 × 10-7	rs2596546	220.8	2.10 × 10-4
cg07613268	6	31110473	exonic	0.64	0.05	1.06	1.04	1.07	1.86 × 10-12	rs2596546	218.9	1.12 × 10-3
cg24038745	6	31138049	exonic	0.07	-0.17	0.85	0.81	0.88	1.95 × 10-16	rs2596546	191.3	4.32 × 10-6
cg27388462	6	31138133	exonic	0.05	-0.15	0.86	0.82	0.9	1.22 × 10-11	rs2596546	191.3	8.97 × 10-7
cg04035638	6	31141768	ncRNA_exonic	0.09	-0.12	0.88	0.85	0.92	5.77 × 10-10	rs2596546	187.6	5.18 × 10-5
cg26069890	6	31145302	ncRNA_intronic	0.02	-0.39	0.68	0.59	0.78	8.08 × 10-8	rs2596546	184.1	8.17 × 10-3
cg02077524	6	31145335	ncRNA_intronic	0.17	-0.08	0.92	0.89	0.94	3.00 × 10-10	rs2596546	184.1	8.41 × 10-4
cg17931227	6	31148370	intergenic	0.22	0.09	1.09	1.06	1.12	9.87 × 10-11	rs2596546	181	1.06 × 10-3
cg09179646	6	31148383	intergenic	0.23	0.08	1.08	1.06	1.11	3.48 × 10-10	rs2596546	181	2.55 × 10-3
cg22291762	6	31148404	intergenic	0.22	0.07	1.08	1.05	1.1	4.89 × 10-9	rs2596546	181	6.30 × 10-3
cg24427850	6	31148409	intergenic	0.22	0.08	1.08	1.05	1.11	3.03 × 10-9	rs2596546	181	2.51 × 10-3
cg26818629	6	31148516	intergenic	0.23	0.08	1.08	1.05	1.11	2.30 × 10-9	rs2596546	180.9	3.61 × 10-3
cg27547543	6	31148524	intergenic	0.23	0.08	1.08	1.05	1.11	5.06 × 10-9	rs2596546	180.9	6.35 × 10-3
cg09357589	6	31148552	intergenic	0.23	0.08	1.08	1.06	1.11	2.82 × 10-10	rs2596546	180.8	1.99 × 10-3
cg14036627	6	31148657	intergenic	0.24	0.08	1.08	1.05	1.11	2.48 × 10-9	rs2596546	180.7	3.53 × 10-3
cg11811828	6	31148666	intergenic	0.24	0.08	1.08	1.05	1.11	1.58 × 10-9	rs2596546	180.7	3.63 × 10-3
cg23457357	6	31148748	intergenic	0.14	0.12	1.12	1.08	1.16	5.87 × 10-10	rs2596546	180.6	2.42 × 10-3
cg26714305	6	31368060	UTR5	0.02	0.2	1.22	1.13	1.31	5.64 × 10-8	rs2596546	38.7	0.07
cg03256310	6	31371749	intronic	0.56	-0.04	0.96	0.94	0.97	2.02 × 10-7	rs2596546	42.4	7.73 × 10-5
cg02248037	6	31465876	UTR5	0.03	0.18	1.2	1.12	1.28	1.21 × 10-7	rs2596546	136.5	7.69 × 10-5
cg12001709	6	31466798	intronic	0.57	-0.05	0.96	0.94	0.97	4.25 × 10-8	rs2596546	137.4	5.29 × 10-5
cg04842136	6	31466821	intronic	0.46	-0.05	0.95	0.93	0.97	3.03 × 10-7	rs2596546	137.4	4.62 × 10-4
cg26799196	6	31471658	intronic	0.01	0.27	1.31	1.19	1.44	2.02 × 10-8	rs2596546	142.3	1.91 × 10-3
cg04048339	6	31496644	upstream	0.04	-0.17	0.84	0.79	0.9	2.81 × 10-8	rs2596546	167.3	4.01 × 10-3
cg14646094	6	31496752	UTR5	0.28	-0.07	0.93	0.91	0.95	9.95 × 10-10	rs2596546	167.4	6.33 × 10-3
cg20443451	6	31497233	intronic	0.35	-0.06	0.94	0.92	0.96	2.77 × 10-9	rs2596546	167.8	2.97 × 10-4
cg00144673	6	31497557	exonic	0.04	-0.2	0.82	0.77	0.88	3.50 × 10-8	rs2596546	168.2	0.03
cg00180097	6	31601157	exonic	0.06	0.18	1.2	1.13	1.27	3.18 × 10-10	rs2596546	271.8	1.88 × 10-5
cg08899215	6	31617472	intronic	0.03	0.22	1.24	1.15	1.34	3.72 × 10-8	rs2596546	288.1	1.26 × 10-3
cg26804733	6	31617517	intronic	0.02	0.38	1.46	1.31	1.64	1.81 × 10-11	rs2596546	288.1	2.83 × 10-6
cg27000659	6	31617530	intronic	0.04	0.21	1.24	1.17	1.32	3.67 × 10-12	rs2596546	288.1	3.17 × 10-6
cg07467062	6	31619513	exonic	0.03	0.23	1.26	1.15	1.38	5.41 × 10-7	rs2596546	290.1	0.02
cg11569933	6	31631675	exonic	0.03	0.21	1.23	1.13	1.33	4.16 × 10-7	rs2596546	302.3	1.14 × 10-5
cg12608306	6	31632740	UTR5	0.01	0.57	1.77	1.44	2.17	4.59 × 10-8	rs2596546	303.4	6.71 × 10-5
cg10970124	6	31634602	UTR5	0.04	0.2	1.22	1.14	1.31	3.39 × 10-8	rs2596546	305.2	1.19 × 10-3
cg10586546	6	31634657	exonic	0.03	0.23	1.25	1.16	1.36	3.61 × 10-8	rs2596546	305.3	1.84 × 10-5
cg13892322	6	31648564	upstream	0.07	-0.13	0.88	0.83	0.92	5.48 × 10-7	rs2596546	319.2	4.61 × 10-5
cg02733847	6	31649519	intergenic	0.01	0.24	1.27	1.16	1.4	2.76 × 10-7	rs2596546	320.1	1.72 × 10-5
cg25136988	6	31649623	intergenic	0.05	0.15	1.16	1.1	1.22	9.72 × 10-8	rs2596546	320.2	7.15 × 10-6
cg25769566	6	31651278	intergenic	0.55	0.04	1.05	1.03	1.06	5.09 × 10-8	rs2596546	321.9	4.77 × 10-6
cg14258501	6	31680228	ncRNA_exonic	0.04	0.16	1.17	1.11	1.24	2.11 × 10-8	rs2596546	350.8	2.00 × 10-5
cg20794828	6	31688229	intronic	0.44	-0.07	0.94	0.92	0.95	4.29 × 10-13	rs2596546	358.8	1.06 × 10-6
cg18718647	6	31691198	exonic	0.02	0.25	1.29	1.19	1.39	1.28 × 10-10	rs2596546	361.8	9.07 × 10-3
cg03658690	6	31692260	intronic	0.01	0.31	1.36	1.21	1.53	1.19 × 10-7	rs2596546	362.9	9.13 × 10-3
cg16936944	6	31695970	exonic	0.01	0.2	1.22	1.13	1.32	2.71 × 10-7	rs2596546	366.6	9.23 × 10-6
cg14016554	6	31696509	exonic	0.01	0.29	1.34	1.2	1.49	1.31 × 10-7	rs2596546	367.1	7.44 × 10-3
cg24108149	6	31697559	UTR5	0.12	0.11	1.11	1.07	1.15	8.84 × 10-9	rs2596546	368.2	3.83 × 10-4
cg10709727	6	31698145	upstream/downstream	0.55	-0.05	0.95	0.94	0.97	1.45 × 10-10	rs2596546	368.8	3.48 × 10-5
cg14647877	6	31698698	exonic	0.01	0.33	1.39	1.26	1.53	2.41 × 10-11	rs2596546	369.3	2.66 × 10-4
cg04387059	6	31698722	exonic	0.07	0.14	1.15	1.09	1.22	1.19 × 10-7	rs2596546	369.3	9.14 × 10-3
cg11093373	6	31698899	intronic	0.07	0.14	1.15	1.1	1.2	1.14 × 10-9	rs2596546	369.5	1.48 × 10-3
cg12506597	6	31699709	intronic	0.02	0.23	1.25	1.17	1.35	6.03 × 10-10	rs2596546	370.3	2.16 × 10-3
cg13026137	6	31701260	intronic	0.13	0.09	1.09	1.06	1.13	5.68 × 10-7	rs2596546	371.9	0.01
cg16587838	6	31704705	UTR5	0.03	0.22	1.24	1.15	1.35	1.82 × 10-7	rs2596546	375.3	3.05 × 10-3
cg21769117	6	31705273	upstream	0.14	0.09	1.1	1.06	1.14	1.71 × 10-7	rs2596546	375.9	0.02
cg18953509	6	31707301	upstream	0.02	0.23	1.25	1.15	1.37	3.34 × 10-7	rs2596546	377.9	4.11 × 10-3
cg06991565	6	31733799	exonic	0.12	0.11	1.11	1.07	1.16	6.29 × 10-9	rs2596546	404.4	1.28 × 10-5
cg03560996	6	31733908	intronic	0.04	0.27	1.31	1.22	1.41	5.83 × 10-13	rs2596546	404.5	2.34 × 10-6
cg10158997	6	31734106	exonic	0.07	0.16	1.17	1.11	1.23	4.60 × 10-10	rs2596546	404.7	1.14 × 10-4
cg05239811	6	31734147	exonic	0.03	0.25	1.28	1.2	1.38	5.78 × 10-12	rs2596546	404.8	1.87 × 10-5
cg13187827	6	31734192	intronic	0.11	0.14	1.15	1.11	1.2	2.60 × 10-12	rs2596546	404.8	1.33 × 10-5
cg19593741	6	31734217	intronic	0.09	0.15	1.16	1.11	1.21	9.67 × 10-12	rs2596546	404.8	2.05 × 10-5
cg25264948	6	31734232	intronic	0.09	0.13	1.14	1.09	1.19	1.72 × 10-9	rs2596546	404.8	9.82 × 10-5
cg23287992	6	31734390	exonic	0.09	0.16	1.17	1.12	1.23	9.24 × 10-12	rs2596546	405	2.96 × 10-5
cg00848392	6	31734401	exonic	0.08	0.14	1.15	1.1	1.19	8.86 × 10-11	rs2596546	405	3.11 × 10-5
cg23526676	6	31734458	exonic	0.07	0.14	1.15	1.1	1.21	2.87 × 10-9	rs2596546	405.1	4.57 × 10-5
cg25641533	6	31734580	intronic	0.07	0.15	1.16	1.11	1.22	1.71 × 10-10	rs2596546	405.2	3.92 × 10-6
cg08899667	6	31761055	intronic	0.02	0.24	1.27	1.19	1.36	1.25 × 10-11	rs2596546	431.7	1.82 × 10-6
cg13838634	6	31785399	exonic	0.02	0.29	1.34	1.22	1.47	1.35 × 10-9	rs2596546	456	2.91 × 10-4
cg16372051	6	31794302	intergenic	0.09	-0.15	0.86	0.83	0.9	1.80 × 10-11	rs2596546	464.9	5.31 × 10-6
cg04835051	6	31794519	upstream	0.1	-0.15	0.86	0.82	0.89	1.38 × 10-13	rs2596546	465.1	2.58 × 10-6
cg05192974	6	31795436	upstream	0.01	-0.5	0.6	0.52	0.71	3.64 × 10-10	rs2596546	466.1	2.17 × 10-5
cg19860840	6	31798138	downstream	0.19	-0.1	0.9	0.88	0.93	4.85 × 10-12	rs2596546	468.8	1.13 × 10-5
cg00232453	6	31864574	exonic	0.35	-0.05	0.95	0.93	0.97	5.00 × 10-8	rs3096702	327.8	1.40 × 10-5
cg14734916	6	31867747	exonic	0.05	-0.16	0.85	0.8	0.91	5.20 × 10-7	rs3096702	324.6	5.02 × 10-5
cg06636203	6	31867788	exonic	0.05	-0.15	0.86	0.81	0.91	2.33 × 10-7	rs3096702	324.5	6.84 × 10-5
cg07249939	6	31867995	exonic	0.06	-0.13	0.88	0.83	0.92	1.20 × 10-7	rs3096702	324.3	6.08 × 10-4
cg07910050	6	31868162	exonic	0.02	-0.22	0.8	0.75	0.87	1.09 × 10-8	rs3096702	324.2	2.02 × 10-5
cg17766150	6	31868169	exonic	0.01	-0.38	0.68	0.59	0.79	9.86 × 10-8	rs3096702	324.2	1.53 × 10-3
cg06060835	6	31913809	UTR5	0.02	0.26	1.29	1.18	1.42	2.63 × 10-8	rs3129859	487.1	2.63 × 10-5
cg13197078	6	31963919	intronic	0.13	-0.08	0.92	0.89	0.95	1.04 × 10-7	rs3129859	437	5.96 × 10-3
cg20161227	6	31980836	UTR5	0.28	0.08	1.09	1.06	1.11	1.49 × 10-13	rs3129859	420.1	9.75 × 10-6
cg19376858	6	31980856	UTR5	0.02	0.31	1.37	1.23	1.52	7.28 × 10-9	rs3129859	420.1	3.03 × 10-5
cg11431261	6	32015297	intronic	0.02	0.26	1.3	1.19	1.42	9.39 × 10-9	rs3129859	385.6	2.29 × 10-3
cg02628680	6	32015618	exonic	0.04	0.19	1.21	1.13	1.29	1.14 × 10-8	rs3129859	385.3	0.03
cg02272968	6	32015773	exonic	0.04	0.25	1.29	1.2	1.39	3.66 × 10-12	rs3129859	385.2	1.13 × 10-4
cg19964491	6	32016236	exonic	0.07	0.17	1.19	1.13	1.24	1.96 × 10-13	rs3129859	384.7	1.66 × 10-5
cg11493661	6	32016239	exonic	0.05	0.17	1.19	1.12	1.26	1.31 × 10-9	rs3129859	384.7	9.32 × 10-4
cg08661360	6	32016247	exonic	0.11	0.15	1.16	1.12	1.21	4.03 × 10-15	rs3129859	384.7	1.06 × 10-4
cg05473289	6	32016257	exonic	0.06	0.2	1.22	1.16	1.28	7.33 × 10-15	rs3129859	384.7	3.05 × 10-5
cg15840758	6	32016288	exonic	0.06	0.17	1.19	1.12	1.26	3.56 × 10-9	rs3129859	384.7	0.02
cg24376689	6	32016336	exonic	0.09	0.13	1.14	1.09	1.19	4.97 × 10-8	rs3129859	384.6	0.02
cg09474017	6	32016368	exonic	0.09	0.15	1.16	1.11	1.21	1.05 × 10-10	rs3129859	384.6	9.37 × 10-4
cg04293778	6	32016426	exonic	0.05	0.21	1.23	1.17	1.3	5.82 × 10-14	rs3129859	384.5	8.77 × 10-5
cg15398152	6	32016535	intronic	0.05	0.18	1.2	1.13	1.28	6.37 × 10-10	rs3129859	384.4	1.64 × 10-4
cg12616421	6	32017224	exonic	0.04	0.18	1.19	1.11	1.28	3.34 × 10-7	rs3096702	175.1	3.07 × 10-4
cg27337194	6	32036911	exonic	0.02	0.32	1.38	1.22	1.56	4.18 × 10-7	rs3129859	364	5.98 × 10-3
cg18630580	6	32038185	exonic	0.02	0.31	1.37	1.23	1.51	4.78 × 10-9	rs3129859	362.8	8.93 × 10-4
cg22056544	6	32038230	intronic	0.02	0.22	1.25	1.15	1.36	5.58 × 10-7	rs3129859	362.7	2.13 × 10-3
cg13798746	6	32038887	intronic	0.07	0.15	1.16	1.1	1.22	1.68 × 10-7	rs3129859	362.1	3.19 × 10-4
cg00617292	6	32038958	intronic	0.01	0.62	1.87	1.54	2.26	2.60 × 10-10	rs3129859	362	1.31 × 10-5
cg16662408	6	32053637	exonic	0.03	0.23	1.25	1.16	1.36	2.70 × 10-8	rs3129859	347.3	4.58 × 10-3
cg07088771	6	32057846	intronic	0.57	-0.05	0.95	0.94	0.97	3.07 × 10-9	rs3129859	343.1	6.11 × 10-6
cg08650890	6	32064613	exonic	0.08	0.13	1.14	1.09	1.2	1.40 × 10-7	rs3129859	336.3	0.01
cg15745284	6	32064923	exonic	0.05	0.16	1.17	1.1	1.24	1.67 × 10-7	rs3129859	336	0.02
cg07518714	6	32064945	exonic	0.06	0.12	1.13	1.08	1.18	4.70 × 10-8	rs3129859	336	8.47 × 10-3
cg17066403	6	32065028	exonic	0.06	0.16	1.17	1.11	1.24	2.20 × 10-8	rs3129859	335.9	6.69 × 10-4
cg23257604	6	32076144	intronic	0.06	0.15	1.16	1.09	1.23	4.37 × 10-7	rs3129859	324.8	7.33 × 10-4
cg18419045	6	32076147	intronic	0.01	0.37	1.45	1.26	1.67	3.01 × 10-7	rs3129859	324.8	1.24 × 10-4
cg12387154	6	32119639	UTR5	0.07	0.16	1.18	1.11	1.25	3.61 × 10-8	rs3129859	281.3	7.71 × 10-6
cg10551329	6	32120933	ncRNA_exonic	0.03	0.26	1.29	1.18	1.41	1.08 × 10-8	rs3129859	280	4.59 × 10-5
cg20328456	6	32121113	ncRNA_exonic	0.06	0.19	1.21	1.14	1.28	3.37 × 10-10	rs3129859	279.8	2.12 × 10-6
cg00110832	6	32121130	ncRNA_exonic	0.03	0.33	1.39	1.26	1.54	2.93 × 10-11	rs3096702	71.2	2.48 × 10-5
cg11386011	6	32121156	ncRNA_exonic	0.06	0.19	1.2	1.14	1.27	5.86 × 10-11	rs3096702	71.2	1.63 × 10-5
cg12738718	6	32121204	ncRNA_exonic	0.11	0.12	1.13	1.09	1.18	3.46 × 10-9	rs3129859	279.7	1.43 × 10-5
cg14130039	6	32121225	ncRNA_exonic	0.12	0.13	1.13	1.09	1.18	2.29 × 10-10	rs3129859	279.7	4.80 × 10-6
cg05133205	6	32121249	ncRNA_exonic	0.12	0.15	1.16	1.11	1.21	5.48 × 10-12	rs3129859	279.7	4.99 × 10-8
cg17329164	6	32121259	ncRNA_exonic	0.15	0.11	1.11	1.08	1.15	8.43 × 10-10	rs3129859	279.7	2.94 × 10-6
cg18049167	6	32121261	ncRNA_exonic	0.15	0.1	1.11	1.07	1.14	9.18 × 10-10	rs3129859	279.7	9.08 × 10-6
cg04105091	6	32121355	ncRNA_exonic	0.15	0.09	1.1	1.06	1.13	5.57 × 10-8	rs3129859	279.6	1.18 × 10-4
cg13102294	6	32121393	ncRNA_exonic	0.17	0.08	1.09	1.05	1.12	1.11 × 10-7	rs3129859	279.5	1.68 × 10-4
cg00552704	6	32121420	ncRNA_exonic	0.19	0.08	1.08	1.05	1.11	4.16 × 10-7	rs3129859	279.5	1.94 × 10-4
cg06264679	6	32121433	ncRNA_exonic	0.24	0.08	1.08	1.05	1.11	1.25 × 10-8	rs3129859	279.5	2.69 × 10-5
cg00933538	6	32121471	ncRNA_intronic	0.45	0.05	1.05	1.03	1.07	2.61 × 10-7	rs3129859	279.5	4.98 × 10-5
cg04877280	6	32122738	ncRNA_intronic	0.04	-0.16	0.85	0.81	0.91	2.95 × 10-7	rs3129859	278.2	0.05
cg04933135	6	32150063	exonic	0.05	-0.2	0.82	0.77	0.86	9.49 × 10-13	rs3129859	250.9	7.34 × 10-5
cg23463700	6	32153540	UTR3	0.05	-0.15	0.86	0.82	0.91	7.47 × 10-8	rs3129859	247.4	7.01 × 10-4
cg19376664	6	32153575	UTR3	0.06	-0.16	0.85	0.8	0.9	8.12 × 10-9	rs3129859	247.4	3.23 × 10-5
cg14538532	6	32153657	UTR3	0.03	-0.35	0.71	0.64	0.78	4.41 × 10-11	rs3129859	247.3	8.23 × 10-7
cg06563066	6	32154116	UTR3	0.03	-0.19	0.83	0.78	0.88	1.78 × 10-9	rs3129859	246.8	1.37 × 10-3
cg16602460	6	32156071	exonic	0.03	-0.26	0.77	0.71	0.83	2.30 × 10-12	rs3129859	244.9	3.65 × 10-6
cg12456552	6	32156092	exonic	0.03	-0.2	0.82	0.77	0.86	1.79 × 10-12	rs3129859	244.8	1.34 × 10-4
cg14851325	6	32156100	exonic	0.03	-0.22	0.8	0.75	0.86	3.49 × 10-11	rs3129859	244.8	2.62 × 10-5
cg05525649	6	32156269	exonic	0.13	-0.11	0.89	0.86	0.92	3.60 × 10-10	rs3129859	244.7	1.14 × 10-4
cg08293075	6	32156294	intronic	0.15	-0.11	0.89	0.86	0.92	2.16 × 10-12	rs3129859	244.6	8.29 × 10-6
cg02681370	6	32156482	intronic	0.1	-0.13	0.88	0.84	0.92	3.33 × 10-9	rs3129859	244.5	5.73 × 10-4
cg25978487	6	32157150	intronic	0.02	-0.35	0.71	0.63	0.79	2.35 × 10-9	rs3129859	243.8	4.98 × 10-4
cg06431527	6	32158513	upstream/downstream	0.49	0.05	1.05	1.03	1.07	2.69 × 10-7	rs3129859	242.4	2.31 × 10-4
cg17851795	6	32158927	UTR3	0.05	0.2	1.23	1.14	1.32	1.46 × 10-7	rs3129859	242	3.07 × 10-4
cg21386484	6	32159527	exonic	0.2	0.09	1.09	1.06	1.12	2.01 × 10-8	rs3129859	241.4	3.72 × 10-4
cg19555708	6	32159604	exonic	0.21	0.08	1.08	1.05	1.11	3.01 × 10-8	rs3129859	241.3	8.23 × 10-4
cg06194738	6	32159607	exonic	0.23	0.07	1.07	1.05	1.1	7.93 × 10-8	rs3129859	241.3	1.17 × 10-3
cg19321684	6	32159933	exonic	0.34	0.06	1.06	1.04	1.09	4.47 × 10-8	rs3129859	241	2.09 × 10-3
cg00442389	6	32160074	intronic	0.2	0.08	1.08	1.05	1.12	1.65 × 10-7	rs3129859	240.9	4.19 × 10-3
cg07637554	6	32179971	intronic	0.07	-0.16	0.85	0.81	0.89	2.57 × 10-11	rs3129859	221	2.30 × 10-6
cg13284152	6	32212948	intergenic	0.02	-0.36	0.7	0.61	0.8	2.33 × 10-7	rs3129859	188	2.23 × 10-5
cg08376583	6	32222492	upstream	0.43	0.05	1.05	1.03	1.07	1.87 × 10-7	rs3129859	178.4	1.11 × 10-4
cg06192961	6	32294470	ncRNA_intronic	0.52	-0.05	0.95	0.94	0.97	5.87 × 10-8	rs3129859	106.5	2.46 × 10-6
cg21325723	6	32294577	ncRNA_intronic	0.64	-0.04	0.96	0.94	0.97	3.86 × 10-8	rs3129859	106.4	1.40 × 10-6
cg01937212	6	32295097	ncRNA_intronic	0.56	-0.05	0.95	0.94	0.97	1.03 × 10-9	rs3096702	102.8	6.28 × 10-6
cg25949002	6	32301073	ncRNA_intronic	0.52	-0.05	0.95	0.94	0.97	1.69 × 10-7	rs3096702	108.7	1.41 × 10-4
cg19988162	6	32303790	ncRNA_intronic	0.51	-0.05	0.95	0.93	0.97	1.14 × 10-8	rs3096702	111.5	9.26 × 10-5
cg25457674	6	32303820	ncRNA_intronic	0.31	-0.07	0.93	0.91	0.95	3.25 × 10-9	rs3096702	111.5	2.29 × 10-4
cg02808240	6	32304143	ncRNA_intronic	0.53	-0.05	0.96	0.94	0.97	7.82 × 10-8	rs3129859	96.8	9.22 × 10-7
cg16564946	6	32304276	ncRNA_intronic	0.62	-0.05	0.96	0.94	0.97	3.07 × 10-8	rs3096702	111.9	4.30 × 10-5
cg24640182	6	32305068	ncRNA_intronic	0.73	-0.04	0.96	0.95	0.97	4.38 × 10-8	rs3096702	112.7	8.08 × 10-5
cg14704780	6	32305106	ncRNA_intronic	0.78	-0.04	0.96	0.95	0.98	9.34 × 10-8	rs3129859	95.8	7.71 × 10-7
cg20636526	6	32305145	ncRNA_intronic	0.76	-0.04	0.96	0.95	0.97	1.18 × 10-8	rs3096702	112.8	1.03 × 10-4
cg19886087	6	32335123	ncRNA_intronic	0.1	-0.1	0.9	0.87	0.93	1.92 × 10-9	rs3129859	65.8	1.74 × 10-4
cg09748960	6	32374926	ncRNA_exonic	0.2	-0.07	0.93	0.9	0.95	7.54 × 10-8	rs3129859	26	0.01
cg05119374	6	32399399	intergenic	0.03	-0.3	0.74	0.68	0.8	5.13 × 10-14	rs3129859	1.5	1.72 × 10-3
cg20724257	6	32407784	exonic	0.03	-0.26	0.77	0.71	0.83	2.26 × 10-11	rs3129859	6.8	0.6
cg04418355	6	32729174	intronic	0.69	0.04	1.04	1.03	1.06	1.08 × 10-7	rs3129859	328.2	2.48 × 10-6
cg23743845	6	32732247	upstream	0.02	0.23	1.26	1.16	1.36	3.96 × 10-8	rs3129859	331.3	0.02
cg11239749	6	32781307	intronic	0.22	0.08	1.08	1.05	1.11	4.91 × 10-7	rs3129859	380.4	3.71 × 10-3
cg19350197	6	32782988	exonic	0.39	0.05	1.05	1.03	1.07	6.23 × 10-8	rs3129859	382	7.93 × 10-3
cg07623567	6	32909523	upstream	0.09	0.11	1.12	1.08	1.16	6.19 × 10-10	rs9296068	79.2	1.53 × 10-6
cg27213800	6	32976858	intronic	0.07	-0.14	0.87	0.82	0.92	1.77 × 10-7	rs9296068	11.8	0.04
cg26168907	6	32977223	intronic	0.02	-0.25	0.78	0.71	0.86	3.11 × 10-7	rs9296068	11.5	0.04
cg04809274	6	32977254	exonic	0.02	-0.23	0.8	0.74	0.86	8.86 × 10-9	rs9296068	11.4	4.51 × 10-4
cg08147094	6	32977674	upstream	0.33	0.06	1.06	1.04	1.09	4.80 × 10-9	rs9296068	11	2.33 × 10-4
cg17313945	6	32977983	upstream	0.19	0.08	1.08	1.05	1.11	2.08 × 10-9	rs9296068	10.7	3.85 × 10-5
cg25824217	6	33040535	intronic	0.24	0.07	1.08	1.05	1.11	6.42 × 10-7	rs9296068	51.8	1.13 × 10-3
cg24287218	6	33041268	exonic	0.1	0.11	1.12	1.07	1.16	1.84 × 10-8	rs9296068	52.6	1.15 × 10-4
cg13031167	6	33041406	UTR5	0.03	0.19	1.21	1.13	1.3	8.66 × 10-8	rs9296068	52.7	2.33 × 10-4
cg23950233	6	33245739	exonic	0.14	0.08	1.09	1.05	1.12	5.34 × 10-7	rs9296068	257	1.38 × 10-5
cg07306190	6	34760872	intronic	0.44	-0.05	0.95	0.94	0.97	2.36 × 10-8	rs9469899	32.3	0.87
cg17510121	6	35182910	intronic	0.01	-0.35	0.7	0.61	0.8	3.10 × 10-7	rs9469899	389.8	0.06
cg04617914	6	41512853	ncRNA_intronic	0.13	0.15	1.16	1.12	1.2	1.54 × 10-18	rs1983891	23.6	0.6
cg11177740	6	41520488	intronic	0.01	-0.26	0.77	0.71	0.84	1.64 × 10-9	rs1983891	15.9	0.29
cg03510041	6	41559210	intronic	0.04	-0.2	0.82	0.77	0.87	3.78 × 10-11	rs1983891	22.8	0.63
cg08336300	6	109331442	intronic	0.04	-0.18	0.84	0.79	0.89	6.41 × 10-9	rs2273669	46.3	0.49
cg17117243	6	109341365	intronic	0.09	-0.13	0.88	0.84	0.92	6.36 × 10-9	rs2273669	56.2	0.55
cg20376953	6	117187980	intergenic	0.46	-0.08	0.92	0.91	0.94	1.82 × 10-21	rs339331	22.1	0.08
cg26416811	6	117197972	upstream	0.02	-0.28	0.75	0.69	0.82	1.08 × 10-10	rs339331	12.1	0.53
cg22862420	6	153368919	intronic	0.05	0.28	1.32	1.23	1.41	1.03 × 10-15	rs3968480	63.6	4.31 × 10-3
cg17707550	6	153380415	intronic	0.02	0.38	1.46	1.33	1.61	3.79 × 10-15	rs3968480	52.2	6.27 × 10-3
cg24028809	6	153414101	intronic	0.08	-0.18	0.83	0.8	0.87	2.79 × 10-17	rs3968480	18.5	0.43
cg19904233	6	153452791	upstream	0.01	-0.37	0.69	0.63	0.77	3.39 × 10-12	rs3968480	20.2	0.01
cg14767165	6	160183909	intronic	0.15	-0.09	0.91	0.88	0.94	7.94 × 10-9	rs651164	397.5	1.06 × 10-5
cg10268548	6	160184041	exonic	0.13	-0.1	0.91	0.88	0.94	1.64 × 10-8	rs4646284	397.5	3.55 × 10-6
cg21162003	6	160240238	intronic	0.05	0.21	1.23	1.16	1.31	2.96 × 10-11	rs4646284	341.3	0.02
cg22248441	6	160240344	exonic	0.02	0.19	1.21	1.13	1.3	6.00 × 10-8	rs4646284	341.2	0.17
cg17980999	6	160240600	intronic	0.08	0.13	1.14	1.09	1.19	9.22 × 10-10	rs4646284	340.9	0.25
cg27247736	6	160241105	intronic	0.08	0.15	1.16	1.11	1.21	3.84 × 10-10	rs4646284	340.4	4.12 × 10-3
cg21457401	6	160241519	exonic	0.09	0.13	1.14	1.09	1.19	2.75 × 10-9	rs4646284	340	3.82 × 10-3
cg27059970	6	160257897	intergenic	0.01	0.47	1.6	1.35	1.88	2.75 × 10-8	rs4646284	323.6	0.04
cg16111231	6	160399700	intronic	0.01	0.26	1.3	1.18	1.43	6.79 × 10-8	rs4646284	181.8	0.32
cg12754982	6	160409942	intronic	0.11	0.12	1.13	1.08	1.17	1.77 × 10-9	rs4646284	171.6	0.37
cg17028067	6	161086715	intronic	0.04	-0.26	0.77	0.72	0.82	2.43 × 10-18	rs9364554	253.1	6.18 × 10-4
cg27656787	6	161088246	upstream	0.11	-0.13	0.88	0.84	0.91	2.72 × 10-13	rs9364554	254.6	2.61 × 10-5
cg15856829	6	161100672	intergenic	0.05	-0.23	0.79	0.75	0.84	3.64 × 10-15	rs9364554	267	3.90 × 10-5
cg23698978	7	20838631	intergenic	0.11	-0.11	0.9	0.87	0.93	3.09 × 10-8	rs12155172	155.9	8.19 × 10-3
cg11724147	7	27703436	upstream	0.07	0.2	1.22	1.16	1.3	8.59 × 10-12	rs10486567	273.1	0.67
cg14851114	7	27704471	intergenic	0.01	0.44	1.56	1.41	1.73	1.83 × 10-17	rs10486567	272.1	0.01
cg15392858	7	27780728	intronic	0.01	-0.62	0.54	0.47	0.61	1.45 × 10-20	rs10486567	195.8	3.27 × 10-3
cg18676790	7	97680731	intergenic	0.07	-0.22	0.8	0.76	0.84	1.55 × 10-21	rs6465657	135.6	0.2
cg06567596	7	97832830	intronic	0.03	0.33	1.39	1.27	1.51	3.02 × 10-13	rs6465657	16.5	0.36
cg20320158	7	97847054	exonic	0.05	-0.16	0.85	0.81	0.9	2.14 × 10-9	rs6465657	30.7	0.1
cg06204800	7	97847111	exonic	0.01	-0.36	0.69	0.61	0.78	5.13 × 10-9	rs6465657	30.8	0.51
cg26380479	7	97908229	intergenic	0.05	0.24	1.27	1.2	1.35	1.91 × 10-14	rs6465657	91.9	0.54
cg02985445	7	97908505	intergenic	0.05	0.19	1.21	1.14	1.29	1.07 × 10-9	rs6465657	92.2	0.15
cg23245481	7	97911938	intronic	0.07	-0.16	0.85	0.8	0.9	2.18 × 10-9	rs6465657	95.6	0.5
cg11366934	7	97912641	intronic	0.07	-0.19	0.82	0.79	0.86	1.60 × 10-15	rs6465657	96.3	0.76
cg01877450	7	97915802	intronic	0.02	0.44	1.55	1.39	1.73	2.58 × 10-15	rs6465657	99.5	0.58
cg00277769	7	97922759	UTR3	0.1	-0.18	0.84	0.8	0.87	1.07 × 10-16	rs6465657	106.4	0.93
cg03493211	7	97923799	intronic	0.16	-0.13	0.87	0.85	0.9	1.19 × 10-17	rs6465657	107.5	0.67
cg17341174	7	97923834	intronic	0.12	-0.17	0.84	0.81	0.88	7.06 × 10-18	rs6465657	107.5	0.61
cg15211734	7	97935756	exonic	0.06	-0.24	0.79	0.75	0.83	1.40 × 10-19	rs6465657	119.4	0.18
cg02270952	7	97952898	intronic	0.04	0.21	1.23	1.15	1.31	8.24 × 10-10	rs6465657	136.6	0.26
cg21549225	7	97953446	intronic	0.02	0.29	1.34	1.23	1.46	4.26 × 10-12	rs6465657	137.1	0.27
cg15059474	7	97990184	intronic	0.21	-0.08	0.92	0.9	0.95	2.64 × 10-9	rs6465657	173.9	0.22
cg08684580	7	98029266	intronic	0.16	0.09	1.09	1.06	1.13	5.42 × 10-10	rs6465657	212.9	0.46
cg06915202	7	98029285	intronic	0.13	0.1	1.1	1.07	1.14	7.90 × 10-11	rs6465657	213	0.41
cg24917065	8	23418389	intronic	0.64	-0.05	0.95	0.93	0.96	3.05 × 10-12	rs13272392	110.1	6.54 × 10-7
cg03084648	8	23429119	exonic	0.03	0.31	1.37	1.25	1.5	1.10 × 10-11	rs13272392	99.4	1.44 × 10-3
cg00337090	8	23433037	downstream	0.03	-0.26	0.77	0.72	0.83	1.06 × 10-12	rs13272392	95.5	8.78 × 10-3
cg01543179	8	23539388	intronic	0.06	0.26	1.3	1.25	1.36	9.66 × 10-34	rs13272392	10.9	0.37
cg21428681	8	23540856	upstream	0.07	0.18	1.2	1.15	1.26	6.67 × 10-16	rs13272392	12.3	0.06
cg11823496	8	23553798	intergenic	0.01	0.32	1.38	1.23	1.54	1.63 × 10-8	rs13272392	25.3	9.88 × 10-4
cg05477514	8	23564008	exonic	0.01	-0.51	0.6	0.52	0.69	5.89 × 10-13	rs13272392	35.5	0.02
cg23288838	8	23656074	intergenic	0.06	0.2	1.23	1.17	1.29	1.14 × 10-15	rs13272392	127.6	0.42
cg09559189	8	25898412	intronic	0.02	-0.34	0.71	0.64	0.79	5.73 × 10-10	rs11135910	6.3	0.65
cg03294424	8	127866047	intergenic	0.13	0.1	1.11	1.07	1.14	2.39 × 10-9	rs183373024	238.1	1.24 × 10-6
cg07268245	8	127990758	intergenic	0.01	0.8	2.24	1.92	2.6	8.67 × 10-26	rs10086908	21.2	2.06 × 10-6
cg23398332	8	128485943	ncRNA_intronic	0.06	-0.66	0.52	0.49	0.54	1.06 × 10-179	rs1447295	0.9	0.23
cg25822709	9	19048850	intronic	0.4	0.07	1.07	1.05	1.09	8.36 × 10-13	rs1048169	7.1	0.78
cg21162977	9	19050395	exonic	0.02	0.26	1.3	1.18	1.43	1.20 × 10-7	rs1048169	5.6	0.85
cg14059835	9	132598917	intronic	0.07	0.12	1.13	1.08	1.19	6.16 × 10-7	rs1182	22.9	0.22
cg13953978	9	132600788	intronic	0.16	0.08	1.08	1.05	1.12	4.41 × 10-7	rs1182	24.7	0.17
cg26597838	10	835615	intergenic	0.69	0.05	1.05	1.03	1.06	1.87 × 10-10	rs141536087	19.1	0.4
cg10435618	10	838112	intergenic	0.09	0.14	1.15	1.1	1.21	2.09 × 10-10	rs141536087	16.6	0.57
cg05931497	10	867221	intronic	0.03	0.39	1.48	1.33	1.65	1.22 × 10-12	rs141536087	12.5	0.27
cg16905822	10	924646	intronic	0.02	0.3	1.35	1.2	1.5	1.59 × 10-7	rs141536087	70	0.62
cg01503450	10	980765	ncRNA_intronic	0.2	-0.08	0.92	0.9	0.95	2.53 × 10-8	rs141536087	126.1	0.62
cg26051135	10	47087133	exonic	0.01	-0.24	0.79	0.72	0.86	1.50 × 10-7	rs6602880	459.2	NA1
cg11974077	10	51465444	ncRNA_exonic	0.01	-0.58	0.56	0.51	0.61	6.34 × 10-38	rs10993994	84.1	0.71
cg17951488	10	51487759	intronic	0.13	-0.4	0.67	0.64	0.69	1.20 × 10-104	rs10993994	61.7	0.09
cg20129853	10	51489980	intronic	0.3	0.24	1.27	1.25	1.3	3.22 × 10-105	rs10993994	59.5	0.04
cg12753529	10	51525504	intronic	0.09	0.49	1.63	1.56	1.7	5.83 × 10-105	rs10993994	24	0.01
cg00061792	10	51542259	intronic	0.12	0.39	1.48	1.43	1.53	8.10 × 10-118	rs10993994	7.2	0.79
cg23975355	10	51548083	intronic	0.02	-0.89	0.41	0.38	0.45	5.55 × 10-106	rs10993994	1.4	0.71
cg27607126	10	51548895	intronic	0.01	-1.17	0.31	0.28	0.34	1.68 × 10-120	rs10993994	0.6	0.9
cg17030820	10	51549260	intronic	0.07	-0.69	0.5	0.47	0.53	4.28 × 10-145	rs10993994	0.2	0.89
cg00807366	10	51553061	intronic	0.16	-0.2	0.82	0.79	0.84	2.12 × 10-38	rs10993994	3.6	0.64
cg06860721	10	51564909	intronic	0.02	-1.01	0.37	0.33	0.4	1.10 × 10-91	rs10993994	15.4	0.04
cg12178669	10	51566202	intronic	0.16	0.33	1.39	1.35	1.43	2.21 × 10-105	rs10993994	16.7	0.2
cg06298701	10	51566673	intronic	0.07	0.54	1.72	1.64	1.81	4.08 × 10-101	rs10993994	17.2	0.17
cg17620335	10	51566824	intronic	0.15	0.2	1.22	1.18	1.26	4.44 × 10-34	rs10993994	17.3	0.81
cg01330312	10	51567670	intronic	0.17	0.31	1.36	1.32	1.4	2.62 × 10-90	rs10993994	18.2	0.15
cg13859860	10	51569878	intronic	0.09	0.3	1.36	1.3	1.41	3.29 × 10-47	rs10993994	20.4	0.82
cg22566058	10	51571611	intronic	0.02	0.7	2.02	1.81	2.25	3.66 × 10-36	rs10993994	22.1	0.15
cg07333046	10	51572323	intronic	0.02	1.62	5.06	4.45	5.74	3.99 × 10-137	rs10993994	22.8	3.42 × 10-3
cg19322864	10	51572718	intronic	0.02	1.09	2.98	2.71	3.28	2.82 × 10-110	rs10993994	23.2	0.31
cg06098215	10	51575702	intronic	0.12	0.43	1.54	1.49	1.6	9.81 × 10-111	rs10993994	26.2	0.07
cg16814786	10	51575763	intronic	0.14	0.4	1.49	1.44	1.54	1.25 × 10-109	rs10993994	26.3	0.13
cg19653951	10	51748232	UTR5	0.05	-0.22	0.8	0.76	0.84	1.14 × 10-15	rs10993994	198.7	9.64 × 10-3
cg04408200	10	104239050	UTR3	0.02	-0.35	0.7	0.63	0.79	5.98 × 10-10	rs34032774	176	4.81 × 10-3
cg19045729	10	104252630	intronic	0.04	0.2	1.22	1.14	1.31	4.64 × 10-9	rs34032774	162.5	3.12 × 10-3
cg15219811	10	104259328	intronic	0.12	-0.11	0.9	0.86	0.93	5.82 × 10-9	rs34032774	155.8	3.93 × 10-3
cg07787771	10	104341826	intronic	0.02	0.33	1.4	1.27	1.53	3.69 × 10-12	rs34032774	73.3	1.07 × 10-3
cg17782974	10	104406990	intronic	0.01	-0.41	0.66	0.56	0.78	4.38 × 10-7	rs34032774	8.1	1.77 × 10-3
cg07119830	10	104412306	intronic	0.46	-0.05	0.95	0.94	0.97	3.03 × 10-8	rs34032774	2.8	0.3
cg27391127	10	104415919	intronic	0.09	-0.16	0.85	0.82	0.89	4.85 × 10-14	rs34032774	0.8	0.72
cg24435571	10	104436140	UTR3	0.02	-0.29	0.75	0.68	0.81	1.01 × 10-11	rs34032774	21	0.56
cg04774043	10	104498430	UTR3	0.03	-0.24	0.78	0.72	0.85	9.11 × 10-10	rs34032774	83.3	0.96
cg06169961	10	104502638	intergenic	0.06	-0.19	0.83	0.78	0.88	2.77 × 10-10	rs34032774	87.5	0.53
cg17740322	10	104535521	intronic	0.04	-0.19	0.83	0.78	0.88	1.73 × 10-8	rs34032774	120.4	0.25
cg10255097	10	114711603	intronic	0.03	0.22	1.25	1.15	1.35	4.70 × 10-8	rs7094871	0.6	0.03
cg00094158	10	126435795	intergenic	0.01	0.28	1.33	1.19	1.48	4.63 × 10-7	rs4962416	261.1	0.07
cg25376032	11	1529608	intergenic	0.02	-0.24	0.79	0.73	0.86	1.53 × 10-8	rs1881502	22.1	0.01
cg13993218	11	2181866	intronic	0.01	-0.2	0.82	0.75	0.88	3.77 × 10-7	rs7127900	51.7	0.47
cg10991175	11	2182300	UTR5	0.02	-0.26	0.77	0.71	0.84	5.11 × 10-9	rs7127900	51.3	0.16
cg02749887	11	2182540	upstream	0.03	-0.21	0.81	0.76	0.87	2.37 × 10-10	rs7127900	51	0.52
cg21574853	11	2182573	upstream	0.07	-0.19	0.83	0.79	0.87	3.01 × 10-15	rs7127900	51	0.57
cg25336198	11	2182618	upstream	0.12	-0.11	0.9	0.87	0.93	3.17 × 10-9	rs7127900	51	0.27
cg03366382	11	2182644	upstream	0.08	-0.12	0.89	0.85	0.92	1.79 × 10-9	rs7127900	50.9	0.55
cg24338752	11	2182672	upstream	0.04	-0.3	0.74	0.69	0.8	2.76 × 10-15	rs7127900	50.9	0.5
cg14149680	11	2187632	intronic	0.02	0.36	1.43	1.27	1.62	6.62 × 10-9	rs7127900	45.9	0.6
cg23951474	11	2188061	intronic	0.02	-0.35	0.71	0.63	0.8	1.06 × 10-8	rs7127900	45.5	0.43
cg16844661	11	2188244	exonic	0.04	-0.24	0.78	0.73	0.84	1.85 × 10-13	rs7127900	45.3	0.45
cg14803762	11	2191230	intronic	0.01	-0.29	0.75	0.68	0.83	6.62 × 10-8	rs7127900	42.3	0.71
cg25011257	11	2193187	upstream	0.06	-0.2	0.82	0.78	0.86	4.90 × 10-16	rs7127900	40.4	0.36
cg04204669	11	2193742	upstream	0.01	-0.29	0.75	0.69	0.81	4.45 × 10-13	rs7127900	39.8	0.12
cg07419975	11	2203815	intergenic	0.01	-0.34	0.72	0.65	0.79	1.56 × 10-11	rs7127900	29.8	0.38
cg03180486	11	2207455	intergenic	0.03	-0.35	0.71	0.64	0.77	6.97 × 10-14	rs7127900	26.1	0.11
cg10890346	11	2207660	intergenic	0.06	-0.27	0.77	0.73	0.81	9.19 × 10-24	rs7127900	25.9	0.88
cg04222986	11	2210860	intergenic	0.06	-0.21	0.81	0.77	0.85	4.34 × 10-14	rs7127900	22.7	0.12
cg08005462	11	2212133	intergenic	0.34	0.08	1.09	1.06	1.11	4.74 × 10-16	rs7127900	21.4	0.28
cg08241307	11	2212225	intergenic	0.36	0.08	1.09	1.06	1.11	2.31 × 10-16	rs7127900	21.3	0.22
cg25575145	11	2233644	intergenic	0.05	0.15	1.16	1.09	1.22	3.54 × 10-7	rs7127900	0.1	7.21 × 10-3
cg03024791	11	2243261	intergenic	0.03	0.35	1.42	1.27	1.59	1.29 × 10-9	rs7127900	9.7	0.07
cg23596244	11	2296922	intergenic	0.03	-0.21	0.81	0.75	0.87	1.04 × 10-7	rs7127900	63.3	0.53
cg13731761	11	2321780	exonic	0.08	-0.12	0.89	0.85	0.93	5.25 × 10-8	rs7127900	88.2	0.85
cg26598899	11	2321800	exonic	0.08	-0.14	0.87	0.83	0.91	4.02 × 10-8	rs7127900	88.2	0.75
cg10172068	11	2431333	intronic	0.02	-0.25	0.78	0.72	0.84	7.52 × 10-11	rs7127900	197.8	0.01
cg16659728	11	68748506	upstream	0.01	0.27	1.3	1.18	1.44	2.02 × 10-7	rs12275055	232.9	0.1
cg26433582	11	68848232	intronic	0.05	0.15	1.16	1.11	1.22	1.25 × 10-9	rs12275055	133.1	0.12
cg12903047	11	68928793	ncRNA_intronic	0.04	-0.27	0.77	0.71	0.83	3.67 × 10-11	rs12275055	52.6	5.13 × 10-3
cg26172195	11	68972651	intergenic	0.01	-0.8	0.45	0.4	0.51	6.09 × 10-39	rs12275055	8.7	9.55 × 10-5
cg12364994	11	69019497	intergenic	0.01	-0.49	0.61	0.53	0.7	1.61 × 10-11	rs12275055	38.1	0.02
cg07444963	11	69025650	intergenic	0.1	-0.32	0.72	0.69	0.76	2.83 × 10-48	rs12275055	44.3	0.03
cg20000464	11	76261997	UTR3	0.47	-0.05	0.95	0.93	0.97	1.42 × 10-9	rs11290954	1.5	0.86
cg25511807	11	102401438	UTR5	0.32	-0.08	0.92	0.9	0.94	5.25 × 10-15	rs11568818	0.2	0.54
cg26945670	11	113660695	intergenic	0.01	-0.32	0.73	0.65	0.82	8.26 × 10-8	rs11214775	146.5	0.62
cg04946387	11	134253884	exonic	0.02	0.36	1.43	1.26	1.64	1.07 × 10-7	rs878987	12.5	0.26
cg10001374	11	134254128	intronic	0.02	0.45	1.57	1.35	1.82	6.62 × 10-9	rs878987	12.2	0.08
cg23596233	11	134281663	intronic	0.02	0.36	1.44	1.26	1.65	1.47 × 10-7	rs878987	15.3	0.51
cg07711192	12	14426994	intergenic	0.08	0.12	1.13	1.08	1.18	1.72 × 10-8	rs10845938	10.1	0.53
cg15878670	12	49485085	exonic	0.01	0.33	1.39	1.23	1.58	1.24 × 10-7	rs10875943	190.9	0.1
cg21747160	12	49504981	upstream	0.04	0.19	1.21	1.12	1.29	1.57 × 10-7	rs10875943	171	3.78 × 10-3
cg12441358	12	49581673	intronic	0.03	-0.24	0.79	0.73	0.85	6.48 × 10-9	rs10875943	94.3	0.08
cg08812802	12	49686619	ncRNA_exonic	0.06	-0.19	0.83	0.78	0.87	6.32 × 10-12	rs10875943	10.6	0.96
cg24059075	12	49688316	ncRNA_exonic	0.13	0.12	1.13	1.09	1.17	1.31 × 10-11	rs10875943	12.3	0.63
cg16010628	12	49692283	ncRNA_intronic	0.02	-0.36	0.7	0.62	0.78	7.53 × 10-10	rs10875943	16.3	0.48
cg17570948	12	49726661	UTR3	0.17	-0.08	0.93	0.9	0.95	2.03 × 10-7	rs10875943	50.7	0.98
cg10246081	12	49726893	exonic	0.16	-0.08	0.93	0.9	0.95	2.12 × 10-7	rs10875943	50.9	0.77
cg25301767	12	49731393	upstream	0.02	-0.23	0.79	0.73	0.86	1.22 × 10-8	rs10875943	55.4	0.11
cg17419626	12	53268268	intergenic	0.17	0.19	1.2	1.16	1.25	2.34 × 10-23	rs73110471	48.6	0.6
cg02259081	12	53268433	intergenic	0.11	0.14	1.15	1.11	1.19	2.22 × 10-16	rs73110471	48.4	0.02
cg20379007	12	53271818	intergenic	0.09	-0.21	0.81	0.77	0.85	1.76 × 10-17	rs73110471	45	0.5
cg00625776	12	53297384	intronic	0.06	0.17	1.18	1.12	1.24	2.01 × 10-11	rs73110471	19.4	7.66 × 10-4
cg07145683	12	53297443	intronic	0.13	0.1	1.11	1.07	1.14	1.25 × 10-9	rs73110471	19.4	4.36 × 10-5
cg24504361	12	53297987	intronic	0.14	0.1	1.1	1.07	1.14	3.06 × 10-11	rs73110471	18.8	3.26 × 10-5
cg21340733	12	53298888	intronic	0.05	0.27	1.31	1.22	1.41	1.31 × 10-12	rs73110471	17.9	3.32 × 10-5
cg03327403	12	53298911	intronic	0.09	0.23	1.26	1.21	1.32	1.39 × 10-25	rs73110471	17.9	7.30 × 10-4
cg26357344	12	53300293	intronic	0.23	0.07	1.07	1.04	1.1	3.41 × 10-7	rs73110471	16.5	2.28 × 10-6
cg25025879	12	53359317	intergenic	0.29	-0.07	0.93	0.91	0.95	6.53 × 10-11	rs73110471	42.5	0.6
cg16329197	12	53359506	intergenic	0.4	-0.06	0.94	0.92	0.96	1.56 × 10-10	rs73110471	42.7	0.67
cg23841186	12	53492662	intronic	0.03	0.27	1.31	1.22	1.41	5.51 × 10-14	rs73110471	175.8	1.00 × 10-3
cg14061609	12	114645716	intergenic	0.02	-0.42	0.66	0.58	0.75	9.75 × 10-11	rs10774740	20.5	4.15 × 10-4
cg22237668	12	114682739	intergenic	0.03	-0.27	0.76	0.71	0.82	1.09 × 10-13	rs10774740	16.5	0.48
cg18617770	12	133035939	intergenic	0.02	-0.32	0.72	0.65	0.8	9.63 × 10-10	rs7295014	32.1	0.56
cg02715879	12	133045926	intergenic	0.27	-0.07	0.94	0.91	0.96	3.37 × 10-9	rs7295014	22.1	0.11
cg19846096	12	133049188	intergenic	0.31	-0.06	0.94	0.92	0.96	2.40 × 10-8	rs7295014	18.8	0.85
cg25822783	12	133050826	intergenic	0.49	-0.05	0.95	0.94	0.97	1.39 × 10-8	rs7295014	17.2	0.69
cg07099606	12	133051136	intergenic	0.46	-0.04	0.96	0.94	0.97	6.12 × 10-8	rs7295014	16.9	0.91
cg00688311	12	133100714	intronic	0.05	-0.13	0.88	0.84	0.92	3.63 × 10-7	rs7295014	32.7	0.87
cg05053403	12	133120676	intronic	0.38	-0.05	0.95	0.94	0.97	5.21 × 10-7	rs7295014	52.7	0.77
cg04594507	12	133120760	intronic	0.39	-0.04	0.96	0.94	0.97	3.12 × 10-7	rs7295014	52.8	0.65
cg25809722	12	133121162	intronic	0.02	-0.3	0.74	0.67	0.82	7.69 × 10-9	rs7295014	53.2	0.37
cg20531039	12	133131658	intronic	0.03	-0.19	0.83	0.77	0.89	4.71 × 10-7	rs7295014	63.7	0.45
cg02158978	12	133134938	intronic	0.09	-0.1	0.91	0.87	0.94	6.67 × 10-8	rs7295014	66.9	0.21
cg06791426	12	133135361	intronic	0.29	-0.05	0.95	0.93	0.97	9.89 × 10-8	rs7295014	67.4	0.27
cg20454518	12	133135463	intronic	0.24	-0.07	0.94	0.92	0.96	3.68 × 10-8	rs7295014	67.5	0.24
cg00828721	14	37121260	intergenic	0.11	-0.12	0.88	0.85	0.92	9.93 × 10-10	rs11629412	17	0.22
cg24360197	15	66662775	intergenic	0.01	-0.49	0.61	0.52	0.72	8.79 × 10-9	rs112293876	101.9	NA1
cg26479028	16	82068702	upstream	0.06	-0.15	0.86	0.82	0.91	1.14 × 10-7	rs199737822	110.2	NA1
cg07307142	16	82071433	intronic	0.54	0.04	1.04	1.03	1.06	4.44 × 10-7	rs199737822	107.5	NA1
cg05315365	16	82096597	intronic	0.1	-0.12	0.89	0.85	0.93	1.59 × 10-7	rs199737822	82.3	NA1
cg09439754	16	82129088	intronic	0.41	0.05	1.05	1.03	1.07	3.10 × 10-7	rs199737822	49.8	NA1
cg11782729	17	576564	intronic	0.03	0.37	1.45	1.3	1.62	1.14 × 10-11	rs684232	42.4	0.08
cg15137213	17	585596	intronic	0.05	0.24	1.27	1.19	1.36	3.11 × 10-13	rs684232	33.4	0.96
cg01799818	17	594735	intronic	0.34	0.09	1.1	1.08	1.12	7.40 × 10-19	rs684232	24.2	0.57
cg08881796	17	618545	upstream	0.17	-0.13	0.87	0.85	0.9	3.30 × 10-22	rs684232	0.4	5.90 × 10-3
cg03162032	17	655955	ncRNA_exonic	0.06	0.13	1.14	1.09	1.2	1.85 × 10-7	rs684232	37	0.27
cg08489349	17	656181	ncRNA_exonic	0.17	0.09	1.09	1.06	1.12	1.39 × 10-8	rs684232	37.2	0.37
cg09245003	17	695428	UTR3	0.06	-0.16	0.85	0.8	0.9	4.24 × 10-8	rs684232	76.5	0.78
cg11085344	17	695661	UTR3	0.02	0.32	1.38	1.27	1.5	3.24 × 10-13	rs684232	76.7	0.21
cg25011395	17	7834607	intronic	0.07	0.22	1.25	1.18	1.32	4.72 × 10-16	rs28441558	31.5	0.16
cg12788467	17	36105335	upstream	0.01	-0.56	0.57	0.5	0.64	1.64 × 10-18	rs11263763	1.8	0.13
cg19378036	17	36105364	upstream	0.04	-0.27	0.76	0.72	0.81	4.45 × 10-19	rs11263763	1.8	5.85 × 10-3
cg04198914	17	36106025	upstream	0.06	-0.37	0.69	0.65	0.73	1.40 × 10-39	rs11263763	2.5	2.35 × 10-5
cg07250162	17	46832247	intergenic	0.01	0.37	1.45	1.27	1.67	1.28 × 10-7	rs138213197	26.5	3.82 × 10-4
cg26023938	17	46969609	ncRNA_exonic	0.03	0.15	1.16	1.1	1.24	3.13 × 10-7	rs138213197	163.9	1.51 × 10-3
cg08112188	17	47440006	ncRNA_intronic	0.02	0.34	1.41	1.28	1.55	4.10 × 10-13	rs11655191	12.3	0.02
cg24048517	17	47440172	ncRNA_intronic	0.07	0.14	1.15	1.1	1.2	2.31 × 10-10	rs11655191	12.1	0.78
cg13382694	17	47440203	ncRNA_intronic	0.05	0.19	1.21	1.14	1.29	8.00 × 10-11	rs11655191	12.1	0.74
cg23104592	17	47443155	ncRNA_exonic	0.04	-0.21	0.81	0.75	0.88	1.16 × 10-7	rs11655191	9.1	0.21
cg12090740	18	60988058	intergenic	0.12	0.11	1.11	1.07	1.16	3.20 × 10-7	rs11381388	26.9	0.02
cg15537788	19	38698027	UTR3	0.01	-0.25	0.78	0.71	0.86	6.40 × 10-7	rs12610267	46.7	0.47
cg08196968	19	38746749	intronic	0.19	0.16	1.17	1.14	1.2	6.51 × 10-28	rs12610267	2	0.62
cg02571816	19	38747378	upstream	0.02	0.25	1.28	1.19	1.38	2.14 × 10-10	rs12610267	2.6	0.31
cg19261810	19	38754529	upstream	0.13	-0.11	0.9	0.87	0.93	1.18 × 10-10	rs12610267	9.8	0.52
cg22522066	19	38754726	upstream	0.03	-0.25	0.78	0.73	0.84	3.94 × 10-12	rs12610267	10	0.52
cg13301014	19	38754768	upstream	0.22	-0.09	0.92	0.89	0.94	1.51 × 10-12	rs12610267	10	0.35
cg23090870	19	38755753	intronic	0.06	0.17	1.18	1.12	1.25	8.53 × 10-10	rs12610267	11	0.31
cg08478046	19	42093086	UTR3	0.04	-0.15	0.86	0.81	0.91	6.56 × 10-8	rs11672691	107.5	0.76
cg17687962	19	51358244	exonic	0.02	-0.22	0.81	0.74	0.87	1.10 × 10-7	rs17632542	3.5	2.50 × 10-4
cg13127741	20	31331821	upstream	0.02	0.27	1.3	1.18	1.44	1.51 × 10-7	rs11480453	15.7	0.69
cg09149842	20	31351091	intronic	0.1	0.11	1.11	1.07	1.16	4.95 × 10-7	rs11480453	3.6	0.73
cg21235334	20	31351171	intronic	0.17	0.08	1.08	1.05	1.11	2.63 × 10-7	rs11480453	3.7	0.83
cg13788819	20	31352228	intronic	0.29	0.06	1.06	1.04	1.08	3.57 × 10-7	rs11480453	4.7	0.89
cg09835408	20	31352399	intronic	0.03	0.23	1.26	1.15	1.38	2.36 × 10-7	rs11480453	4.9	0.78
cg11096441	20	49548515	ncRNA_intronic	0.02	0.2	1.22	1.13	1.32	2.72 × 10-7	rs12480328	20.6	0.07
cg12093180	20	49548626	ncRNA_intronic	0.14	0.13	1.14	1.09	1.18	1.19 × 10-11	rs12480328	20.7	0.68
cg19924334	20	62197682	intronic	0.04	-0.21	0.81	0.76	0.87	3.22 × 10-10	rs1058319	176.7	1.87 × 10-4
cg14384685	20	62209427	intergenic	0.19	0.14	1.15	1.1	1.2	1.05 × 10-8	rs1058319	165	7.28 × 10-3
cg25903261	20	62219204	UTR3	0.04	0.16	1.18	1.11	1.26	4.68 × 10-7	rs1058319	155.2	0.02
cg18327586	20	62253758	intronic	0.35	-0.07	0.93	0.91	0.96	1.86 × 10-9	rs1058319	120.6	1.62 × 10-3
cg10170269	20	62256006	intronic	0.06	-0.25	0.78	0.74	0.83	2.55 × 10-17	rs6062509	106.6	4.05 × 10-5
cg03999872	20	62272968	intronic	0.33	0.07	1.07	1.05	1.1	1.20 × 10-11	rs1058319	101.4	0.02
cg22990198	20	62283533	intronic	0.16	-0.12	0.89	0.86	0.92	3.47 × 10-12	rs1058319	90.9	1.21 × 10-3
cg04013159	20	62285926	upstream	0.07	-0.2	0.82	0.78	0.86	2.11 × 10-17	rs1058319	88.5	3.56 × 10-6
cg02049682	20	62287940	intergenic	0.18	-0.09	0.91	0.89	0.94	5.75 × 10-10	rs1058319	86.4	4.79 × 10-3
cg27508960	20	62317640	ncRNA_intronic	0.03	-0.32	0.73	0.67	0.79	1.30 × 10-12	rs1058319	56.7	1.24 × 10-6
cg08432509	20	62317768	ncRNA_intronic	0.07	-0.18	0.84	0.79	0.88	8.74 × 10-11	rs1058319	56.6	2.89 × 10-3
cg17534029	20	62318426	ncRNA_intronic	0.04	0.29	1.34	1.24	1.44	1.34 × 10-14	rs1058319	56	9.13 × 10-3
cg10615591	20	62318433	ncRNA_intronic	0.06	0.2	1.22	1.16	1.29	1.22 × 10-13	rs1058319	56	8.02 × 10-3
cg03339910	20	62318482	ncRNA_intronic	0.08	0.19	1.21	1.16	1.27	1.46 × 10-15	rs1058319	55.9	3.38 × 10-3
cg00622799	20	62318588	ncRNA_intronic	0.1	0.15	1.16	1.11	1.21	1.17 × 10-12	rs1058319	55.8	0.04
cg20597143	20	62327117	ncRNA_intronic	0.09	-0.2	0.82	0.79	0.85	2.68 × 10-21	rs1058319	47.3	7.55 × 10-6
cg18611245	20	62338235	intronic	0.16	-0.16	0.85	0.82	0.88	2.88 × 10-21	rs1058319	36.2	3.16 × 10-5
cg04078896	20	62338273	intronic	0.15	-0.15	0.86	0.84	0.89	5.86 × 10-22	rs1058319	36.1	3.38 × 10-6
cg20642413	20	62338338	intronic	0.16	-0.17	0.85	0.82	0.88	1.87 × 10-21	rs1058319	36.1	2.61 × 10-5
cg03873930	20	62340664	intronic	0.03	-0.33	0.72	0.67	0.77	1.18 × 10-19	rs1058319	33.7	6.81 × 10-5
cg02296167	20	62363890	intronic	0.01	-0.37	0.69	0.61	0.78	2.84 × 10-9	rs1058319	10.5	7.56 × 10-6
cg04379041	20	62364801	intronic	0.11	-0.15	0.86	0.83	0.9	1.20 × 10-15	rs1058319	9.6	8.23 × 10-3
cg19841423	20	62366755	exonic	0.23	-0.14	0.87	0.84	0.89	3.01 × 10-21	rs1058319	7.6	1.05 × 10-4
cg14977069	20	62367698	intronic	0.1	-0.22	0.8	0.77	0.84	6.57 × 10-22	rs1058319	6.7	1.07 × 10-5
cg06653796	20	62367805	intronic	0.24	-0.13	0.88	0.85	0.9	1.23 × 10-21	rs1058319	6.6	4.77 × 10-5
cg21201401	20	62367884	UTR5	0.14	-0.18	0.84	0.81	0.87	1.08 × 10-23	rs1058319	6.5	3.74 × 10-6
cg00446123	20	62367888	UTR5	0.05	-0.31	0.73	0.69	0.78	5.28 × 10-21	rs1058319	6.5	7.01 × 10-5
cg20513976	20	62367893	UTR5	0.07	-0.26	0.77	0.74	0.81	3.82 × 10-24	rs1058319	6.5	9.22 × 10-7
cg24631526	20	62367961	UTR5	0.15	-0.16	0.85	0.82	0.88	3.28 × 10-21	rs1058319	6.4	6.60 × 10-5
cg14396214	20	62367998	UTR5	0.08	-0.18	0.84	0.8	0.87	5.50 × 10-17	rs1058319	6.4	1.00 × 10-3
cg12413156	20	62368256	intronic	0.07	-0.25	0.78	0.74	0.82	1.11 × 10-20	rs1058319	6.1	1.06 × 10-4
cg02966332	20	62369605	exonic	0.33	-0.06	0.94	0.92	0.96	2.45 × 10-8	rs1058319	4.8	2.59 × 10-5
cg05276137	20	62370796	upstream/downstream	0.02	0.35	1.42	1.29	1.56	3.20 × 10-13	rs1058319	3.6	3.79 × 10-6
cg12399224	20	62383456	intronic	0.04	0.27	1.3	1.22	1.39	7.54 × 10-15	rs1058319	9.1	0.01
cg21160105	20	62384326	intronic	0.2	0.11	1.12	1.09	1.15	1.96 × 10-15	rs1058319	9.9	4.00 × 10-3
cg00034574	20	62397348	intronic	0.01	0.41	1.5	1.3	1.72	1.37 × 10-8	rs1058319	23	0.04
cg19242268	20	62688573	UTR5	0.01	-0.22	0.8	0.74	0.86	8.50 × 10-9	rs1058319	314.2	0.08
cg04679902	22	19752869	intronic	0.17	-0.18	0.84	0.79	0.88	6.75 × 10-11	rs2238776	5	NA1
cg03954858	22	40404957	intronic	0.01	0.31	1.36	1.23	1.5	3.50 × 10-9	rs58133635	66.2	0.05
cg01204844	22	40437423	intergenic	0.03	-0.19	0.83	0.77	0.88	4.78 × 10-8	rs58133635	33.8	0.24
cg11509269	22	40439926	upstream	0.02	-0.39	0.68	0.61	0.76	7.01 × 10-12	rs58133635	31.3	0.19
cg10602271	22	43504209	intergenic	0.03	0.64	1.89	1.75	2.05	1.73 × 10-57	rs5759167	4	0.1
cg10513709	22	43506327	upstream	0.09	0.35	1.42	1.35	1.49	1.11 × 10-46	rs5759167	6.1	8.36 × 10-3
cg07972488	22	43506347	upstream	0.03	0.51	1.66	1.54	1.79	6.44 × 10-41	rs5759167	6.1	0.03
cg13934236	22	43507609	intronic	0.03	0.34	1.41	1.3	1.53	7.94 × 10-18	rs5751435	5.5	0.09
cg17179881	22	43507665	intronic	0.05	0.18	1.19	1.12	1.27	9.34 × 10-8	rs5751435	5.5	0.02
cg05251389	22	43525330	UTR3	0.02	-0.32	0.73	0.67	0.8	7.05 × 10-12	rs5759167	25.1	7.02 × 10-5
cg04304450	22	43525431	UTR3	0.02	-0.32	0.73	0.68	0.78	3.15 × 10-18	rs5751435	12.3	1.06 × 10-6
cg20957542	22	43529321	exonic	0.05	-0.35	0.7	0.66	0.75	3.50 × 10-26	rs5751435	16.2	8.53 × 10-4
cg18641946	22	43538857	intronic	0.19	0.32	1.38	1.21	1.56	6.42 × 10-7	rs5751435	25.7	0.97
cg10288850	22	43539588	upstream	0.01	0.78	2.18	1.83	2.59	6.23 × 10-19	rs5759167	39.4	2.83 × 10-3
cg23937138	22	43539637	upstream	0.35	0.08	1.09	1.06	1.12	7.07 × 10-11	rs5759167	39.4	0.61
cg02233750	22	43539658	upstream	0.44	0.08	1.08	1.05	1.1	1.01 × 10-10	rs5759167	39.4	0.1
cg07344288	22	43540248	upstream	0.05	-0.31	0.74	0.69	0.78	1.53 × 10-21	rs5751435	27.1	1.10 × 10-3
cg01678833	22	43547171	upstream	0.05	0.23	1.26	1.19	1.35	2.44 × 10-13	rs5751435	34	4.94 × 10-3
cg13160331	22	43547217	upstream	0.03	0.41	1.5	1.36	1.66	6.62 × 10-16	rs5759167	47	5.67 × 10-3
cg25672027	22	43556095	intronic	0.04	-0.25	0.78	0.73	0.83	7.95 × 10-14	rs5759167	55.9	0.31
a Risk SNPs identified in previous GWAS or fine-mapping studies.
b R2: model prediction performance (R2) derived using FHS data.
c OR: odds ratio, per one standard deviation increase in genetically predicted DNA methylation
d CI: confidence interval
e P value: derived from association analyses of 79,194 cases and 61,112 controls; associations with p≤6.47×10-7 considered statistically significant based on Bonferroni correction of 77,243 tests (0.05/77,243);
f using COJO method1; NA1: not available
