# Supplementary material for: An integrative multi-omics analysis to identify candidate DNA methylation biomarkers related to prostate cancer risk
Source: Nat Commun. 2020 Aug 6;11:3905. doi: 10.1038/s41467-020-17673-9 (PMC7413371; doi:10.1038/s41467-020-17673-9)
Supplement: Supplementary file 4 — Supplementary Data 2 [file 41467_2020_17673_MOESM4_ESM.xlsx]

## Sheet: Sheet1
Supplementary Data 2. CpG sites showing a consistent association with prostate cancer risk at P < 0.05 in the UK Biobank data
CpG site	Association direction in PRACTICAL	Association direction in UK Biobank	P value in UK Biobank
cg17030820	-	-	1.16 × 10-36
cg07333046	+	+	9.42 × 10-36
cg27607126	-	-	1.46 × 10-31
cg23398332	-	-	1.69 × 10-29
cg00061792	+	+	1.68 × 10-28
cg06098215	+	+	3.71 × 10-27
cg06298701	+	+	2.18 × 10-26
cg16814786	+	+	6.71 × 10-26
cg12753529	+	+	1.40 × 10-25
cg19322864	+	+	2.29 × 10-25
cg12178669	+	+	2.34 × 10-25
cg17951488	-	-	3.01 × 10-25
cg20129853	+	+	3.37 × 10-25
cg01330312	+	+	7.90 × 10-25
cg06860721	-	-	1.28 × 10-23
cg23975355	-	-	1.93 × 10-23
cg07444963	-	-	4.75 × 10-20
cg14289643	-	-	3.29 × 10-19
cg10602271	+	+	3.40 × 10-19
cg13859860	+	+	7.18 × 10-19
cg20550677	+	+	3.36 × 10-16
cg07972488	+	+	5.89 × 10-16
cg10513709	+	+	1.42 × 10-15
cg04042468	+	+	1.52 × 10-14
cg22566058	+	+	2.54 × 10-13
cg17620335	+	+	4.54 × 10-13
cg26453588	+	+	9.35 × 10-13
cg23203918	+	+	1.40 × 10-12
cg26172195	-	-	1.49 × 10-11
cg01543179	+	+	3.78 × 10-11
cg25179853	+	+	1.00 × 10-10
cg03327403	+	+	1.92 × 10-10
cg17095489	-	-	5.09 × 10-10
cg00431699	+	+	1.06 × 10-9
cg06521347	-	-	1.30 × 10-9
cg00807366	-	-	2.57 × 10-9
cg20376953	-	-	2.63 × 10-9
cg21160105	+	+	3.72 × 10-9
cg17862558	-	-	6.90 × 10-9
cg03469862	+	+	8.77 × 10-9
cg24059075	+	+	1.29 × 10-8
cg10271192	+	+	1.67 × 10-8
cg12399224	+	+	2.20 × 10-8
cg23740940	+	+	3.05 × 10-8
cg04276301	+	+	4.34 × 10-8
cg10890346	-	-	4.47 × 10-8
cg00337090	-	-	4.58 × 10-8
cg08112188	+	+	5.12 × 10-8
cg23902361	+	+	6.34 × 10-8
cg24038745	-	-	7.68 × 10-8
cg08812802	-	-	9.85 × 10-8
cg17127132	-	-	9.88 × 10-8
cg02493740	+	+	1.17 × 10-7
cg17028067	-	-	1.60 × 10-7
cg04379041	-	-	1.62 × 10-7
cg11974077	-	-	1.89 × 10-7
cg10167316	+	+	2.35 × 10-7
cg07268245	+	+	2.47 × 10-7
cg14851114	+	+	2.54 × 10-7
cg04617914	+	+	2.82 × 10-7
cg03084648	+	+	3.07 × 10-7
cg21195376	-	-	3.26 × 10-7
cg20240347	-	-	3.34 × 10-7
cg04293778	+	+	3.47 × 10-7
cg09089421	+	+	3.91 × 10-7
cg14550828	+	+	3.92 × 10-7
cg17419626	+	+	4.40 × 10-7
cg02259081	+	+	4.56 × 10-7
cg14084456	+	+	4.83 × 10-7
cg16010628	-	-	5.13 × 10-7
cg04837101	+	+	5.88 × 10-7
cg25313204	+	+	6.23 × 10-7
cg02272968	+	+	6.33 × 10-7
cg08661360	+	+	6.45 × 10-7
cg07882059	+	+	6.48 × 10-7
cg19653951	-	-	7.82 × 10-7
cg20984924	+	+	9.56 × 10-7
cg23898998	+	+	1.04 × 10-6
cg07518714	+	+	1.29 × 10-6
cg05473289	+	+	1.36 × 10-6
cg26433582	+	+	2.06 × 10-6
cg09474017	+	+	2.13 × 10-6
cg06855286	+	+	2.15 × 10-6
cg12627844	+	+	2.33 × 10-6
cg08951273	-	-	2.37 × 10-6
cg15392858	-	-	2.50 × 10-6
cg25025879	-	-	2.79 × 10-6
cg01064725	-	-	3.25 × 10-6
cg02077524	-	-	4.08 × 10-6
cg11493661	+	+	4.74 × 10-6
cg16329197	-	-	5.09 × 10-6
cg18630580	+	+	5.74 × 10-6
cg00340326	-	-	5.87 × 10-6
cg15840758	+	+	6.00 × 10-6
cg17066403	+	+	6.45 × 10-6
cg04105091	+	+	7.33 × 10-6
cg25301767	-	-	7.82 × 10-6
cg04513038	-	-	7.92 × 10-6
cg20379007	-	-	8.02 × 10-6
cg13382694	+	+	8.08 × 10-6
cg12738718	+	+	8.14 × 10-6
cg23841186	+	+	8.31 × 10-6
cg20100049	+	+	1.06 × 10-5
cg07972458	+	+	1.14 × 10-5
cg04048339	-	-	1.15 × 10-5
cg21769117	+	+	1.16 × 10-5
cg00903371	-	-	1.19 × 10-5
cg14130039	+	+	1.20 × 10-5
cg13102294	+	+	1.23 × 10-5
cg22068743	+	+	1.23 × 10-5
cg23698978	-	-	1.23 × 10-5
cg08743794	-	-	1.29 × 10-5
cg20161227	+	+	1.30 × 10-5
cg24376689	+	+	1.32 × 10-5
cg19964491	+	+	1.37 × 10-5
cg16150435	-	-	1.40 × 10-5
cg06264679	+	+	1.43 × 10-5
cg04304450	-	-	1.46 × 10-5
cg04739953	+	+	1.55 × 10-5
cg16398511	+	+	1.57 × 10-5
cg08005462	+	+	1.62 × 10-5
cg08241307	+	+	1.74 × 10-5
cg09730407	-	-	1.74 × 10-5
cg21805731	+	+	1.74 × 10-5
cg04198914	-	-	1.83 × 10-5
cg17534029	+	+	1.91 × 10-5
cg24048517	+	+	2.07 × 10-5
cg09559189	-	-	2.09 × 10-5
cg15745284	+	+	2.13 × 10-5
cg15878670	+	+	2.14 × 10-5
cg07250162	+	+	2.17 × 10-5
cg12090740	+	+	2.18 × 10-5
cg14070755	+	+	2.20 × 10-5
cg13197078	-	-	2.21 × 10-5
cg05133205	+	+	2.30 × 10-5
cg05315365	-	-	2.31 × 10-5
cg08961072	-	-	2.41 × 10-5
cg14458575	+	+	2.42 × 10-5
cg18194305	+	+	2.47 × 10-5
cg25822783	-	-	2.56 × 10-5
cg18049167	+	+	2.58 × 10-5
cg12456552	-	-	2.69 × 10-5
cg14538532	-	-	2.70 × 10-5
cg08650890	+	+	2.74 × 10-5
cg26127425	-	-	2.74 × 10-5
cg16773799	+	+	2.75 × 10-5
cg03190769	-	-	2.85 × 10-5
cg13301014	-	-	2.86 × 10-5
cg25011257	-	-	2.89 × 10-5
cg00552704	+	+	2.99 × 10-5
cg14647877	+	+	3.07 × 10-5
cg03180486	-	-	3.13 × 10-5
cg04387059	+	+	3.13 × 10-5
cg25011395	+	+	3.13 × 10-5
cg06639874	-	-	3.16 × 10-5
cg04933135	-	-	3.18 × 10-5
cg02158978	-	-	3.34 × 10-5
cg00848392	+	+	3.39 × 10-5
cg06976096	+	+	3.55 × 10-5
cg26479028	-	-	3.82 × 10-5
cg22056544	+	+	3.84 × 10-5
cg26416811	-	-	4.06 × 10-5
cg00933538	+	+	4.20 × 10-5
cg12506597	+	+	4.46 × 10-5
cg03024791	+	+	4.62 × 10-5
cg07467062	+	+	4.69 × 10-5
cg02606423	+	+	4.89 × 10-5
cg19846096	-	-	4.93 × 10-5
cg01799818	+	+	4.98 × 10-5
cg16662408	+	+	5.05 × 10-5
cg17117243	-	-	5.30 × 10-5
cg19886087	-	-	5.56 × 10-5
cg04835051	-	-	5.67 × 10-5
cg11093373	+	+	5.81 × 10-5
cg03658690	+	+	6.09 × 10-5
cg10246081	-	-	6.18 × 10-5
cg16587838	+	+	6.23 × 10-5
cg09439754	+	+	6.27 × 10-5
cg04222986	-	-	6.74 × 10-5
cg27337194	+	+	6.84 × 10-5
cg21110739	+	+	7.02 × 10-5
cg18676790	-	-	7.30 × 10-5
cg13160331	+	+	7.31 × 10-5
cg14646094	-	-	7.43 × 10-5
cg16372051	-	-	7.61 × 10-5
cg08516817	+	+	7.62 × 10-5
cg03493211	-	-	7.75 × 10-5
cg16602460	-	-	8.12 × 10-5
cg07307142	+	+	8.21 × 10-5
cg13026137	+	+	8.39 × 10-5
cg20138861	+	+	8.47 × 10-5
cg10804687	+	+	8.93 × 10-5
cg08336300	-	-	9.00 × 10-5
cg17341174	-	-	9.20 × 10-5
cg17931227	+	+	1.02 × 10-4
cg27388462	-	-	1.02 × 10-4
cg08293075	-	-	1.03 × 10-4
cg23457357	+	+	1.06 × 10-4
cg11782729	+	+	1.08 × 10-4
cg17570948	-	-	1.09 × 10-4
cg15712510	+	+	1.10 × 10-4
cg20328456	+	+	1.18 × 10-4
cg10288850	+	+	1.19 × 10-4
cg17329164	+	+	1.25 × 10-4
cg26714305	+	+	1.26 × 10-4
cg12968224	-	-	1.26 × 10-4
cg25053018	+	+	1.27 × 10-4
cg13787775	+	+	1.29 × 10-4
cg19593741	+	+	1.32 × 10-4
cg00110832	+	+	1.33 × 10-4
cg22522066	-	-	1.37 × 10-4
cg05477514	-	-	1.46 × 10-4
cg07185131	-	-	1.49 × 10-4
cg19261810	-	-	1.49 × 10-4
cg17391620	+	+	1.49 × 10-4
cg03999872	+	+	1.53 × 10-4
cg09149842	+	+	1.56 × 10-4
cg05525649	-	-	1.57 × 10-4
cg08639339	-	-	1.59 × 10-4
cg04679902	-	-	1.60 × 10-4
cg15398152	+	+	1.64 × 10-4
cg25264948	+	+	1.75 × 10-4
cg19376858	+	+	1.75 × 10-4
cg23743845	+	+	1.78 × 10-4
cg04877280	-	-	1.79 × 10-4
cg21428681	+	+	1.80 × 10-4
cg13838634	+	+	1.82 × 10-4
cg09357589	+	+	1.91 × 10-4
cg26380479	+	+	1.93 × 10-4
cg23526676	+	+	1.95 × 10-4
cg19841423	-	-	2.03 × 10-4
cg01455178	-	-	2.11 × 10-4
cg07099606	-	-	2.11 × 10-4
cg23287992	+	+	2.17 × 10-4
cg07380026	-	-	2.21 × 10-4
cg01877450	+	+	2.22 × 10-4
cg25672027	-	-	2.23 × 10-4
cg26804733	+	+	2.27 × 10-4
cg20056908	+	+	2.28 × 10-4
cg26818629	+	+	2.33 × 10-4
cg20724257	-	-	2.35 × 10-4
cg09179646	+	+	2.40 × 10-4
cg06060835	+	+	2.44 × 10-4
cg00169617	+	+	2.48 × 10-4
cg14413177	-	-	2.53 × 10-4
cg06791426	-	-	2.70 × 10-4
cg05192974	-	-	2.71 × 10-4
cg05119374	-	-	2.74 × 10-4
cg25978487	-	-	2.81 × 10-4
cg03560996	+	+	2.84 × 10-4
cg24504361	+	+	2.87 × 10-4
cg26069890	-	-	2.91 × 10-4
cg14036627	+	+	2.93 × 10-4
cg11724147	+	+	2.94 × 10-4
cg02715879	-	-	2.94 × 10-4
cg26472225	+	+	3.00 × 10-4
cg14851325	-	-	3.06 × 10-4
cg12441358	-	-	3.06 × 10-4
cg21235334	+	+	3.08 × 10-4
cg13052887	-	-	3.09 × 10-4
cg10551329	+	+	3.11 × 10-4
cg05486094	+	+	3.14 × 10-4
cg00625776	+	+	3.29 × 10-4
cg12903047	-	-	3.33 × 10-4
cg19860840	-	-	3.36 × 10-4
cg11562153	+	+	3.44 × 10-4
cg22291762	+	+	3.62 × 10-4
cg07145683	+	+	3.62 × 10-4
cg04324498	-	-	3.66 × 10-4
cg27000659	+	+	3.89 × 10-4
cg23090870	+	+	3.97 × 10-4
cg18718647	+	+	3.98 × 10-4
cg02628680	+	+	4.04 × 10-4
cg16856833	+	+	4.05 × 10-4
cg11811828	+	+	4.10 × 10-4
cg11366934	-	-	4.18 × 10-4
cg26004235	-	-	4.21 × 10-4
cg27160348	-	-	4.24 × 10-4
cg18617770	-	-	4.35 × 10-4
cg24427850	+	+	4.37 × 10-4
cg00277769	-	-	4.67 × 10-4
cg27656787	-	-	4.73 × 10-4
cg19376664	-	-	4.77 × 10-4
cg11386011	+	+	4.96 × 10-4
cg06991565	+	+	5.09 × 10-4
cg14016554	+	+	5.20 × 10-4
cg04408200	-	-	5.24 × 10-4
cg00617292	+	+	5.28 × 10-4
cg15211734	-	-	5.37 × 10-4
cg25809722	-	-	5.43 × 10-4
cg18953509	+	+	5.45 × 10-4
cg14646977	-	-	5.60 × 10-4
cg11823496	+	+	5.97 × 10-4
cg18419045	+	+	6.30 × 10-4
cg21747160	+	+	6.37 × 10-4
cg24503407	-	-	6.61 × 10-4
cg14159672	-	-	6.99 × 10-4
cg19378036	-	-	7.32 × 10-4
cg27547543	+	+	7.42 × 10-4
cg07157834	-	-	7.54 × 10-4
cg14893161	-	-	7.64 × 10-4
cg09025210	-	-	7.81 × 10-4
cg13788819	+	+	7.85 × 10-4
cg02985445	+	+	7.89 × 10-4
cg11431261	+	+	7.96 × 10-4
cg09119433	-	-	8.00 × 10-4
cg07613268	+	+	8.03 × 10-4
cg17178900	-	-	8.19 × 10-4
cg23670519	-	-	8.24 × 10-4
cg06892912	+	+	8.37 × 10-4
cg20959189	-	-	8.44 × 10-4
cg15199181	-	-	8.52 × 10-4
cg11965913	-	-	8.53 × 10-4
cg10709727	-	-	8.75 × 10-4
cg16262392	+	+	8.79 × 10-4
cg15219811	-	-	8.92 × 10-4
cg01715842	+	+	9.00 × 10-4
cg26418147	+	+	9.01 × 10-4
cg07167872	-	-	9.02 × 10-4
cg20794828	-	-	9.20 × 10-4
cg19555708	+	+	9.26 × 10-4
cg09383389	+	+	9.58 × 10-4
cg23596244	-	-	9.80 × 10-4
cg02681370	-	-	9.99 × 10-4
cg23288838	+	+	0.001
cg05012356	+	+	0.001
cg06206827	-	-	0.001
cg19110902	-	-	0.001
cg25641533	+	+	0.001
cg13127741	+	+	0.001
cg11177740	-	-	0.001
cg24108149	+	+	0.001
cg21386484	+	+	0.001
cg12612406	+	+	0.001
cg26861995	-	-	0.001
cg20531039	-	-	0.001
cg19904233	-	-	0.001
cg12387154	+	+	0.001
cg10970124	+	+	0.001
cg05251389	-	-	0.001
cg00688311	-	-	0.001
cg19321684	+	+	0.001
cg13411656	-	-	0.001
cg19350197	+	+	0.001
cg27288595	-	-	0.001
cg17851795	+	+	0.001
cg00442389	+	+	0.001
cg10158997	+	+	0.002
cg19045729	+	+	0.002
cg09835408	+	+	0.002
cg04560098	-	-	0.002
cg02541301	-	-	0.002
cg07000290	+	+	0.002
cg12788467	-	-	0.002
cg13798746	+	+	0.002
cg03510041	-	-	0.002
cg07787771	+	+	0.002
cg07645299	+	+	0.002
cg08899215	+	+	0.002
cg07556888	+	+	0.002
cg06194738	+	+	0.002
cg08975528	-	-	0.002
cg17980999	+	+	0.002
cg22370235	+	+	0.002
cg01362455	-	-	0.002
cg27084654	-	-	0.002
cg00144673	-	-	0.002
cg09984759	-	-	0.002
cg02196422	-	-	0.002
cg07088771	-	-	0.002
cg07306190	-	-	0.002
cg04594507	-	-	0.002
cg13187827	+	+	0.002
cg00180097	+	+	0.002
cg14807446	+	+	0.002
cg23397578	+	+	0.003
cg20454518	-	-	0.003
cg23104592	-	-	0.003
cg18093866	-	-	0.003
cg00755130	-	-	0.003
cg02270952	+	+	0.003
cg04276750	-	-	0.003
cg17723122	+	+	0.003
cg14061609	-	-	0.003
cg22862420	+	+	0.003
cg20794824	+	+	0.003
cg20802826	+	+	0.003
cg14571710	-	-	0.003
cg10118093	+	+	0.003
cg00584549	+	+	0.003
cg08049736	-	-	0.003
cg24338752	-	-	0.003
cg00444740	+	+	0.004
cg13866093	+	+	0.004
cg13731761	-	-	0.004
cg23257604	+	+	0.004
cg08684580	+	+	0.004
cg26751972	+	+	0.004
cg23245481	-	-	0.004
cg20443451	-	-	0.004
cg14396214	-	-	0.004
cg26799196	+	+	0.004
cg20957542	-	-	0.004
cg23463700	-	-	0.004
cg06023994	+	+	0.004
cg25064552	-	-	0.004
cg17707550	+	+	0.004
cg06391577	+	+	0.004
cg16844661	-	-	0.004
cg05053403	-	-	0.005
cg00105475	-	-	0.005
cg16797009	-	-	0.005
cg02233750	+	+	0.005
cg24162603	-	-	0.005
cg07180897	+	+	0.005
cg20395773	-	-	0.005
cg21162003	+	+	0.005
cg00266604	+	+	0.005
cg04169469	-	-	0.005
cg06431527	+	+	0.005
cg08202226	-	-	0.005
cg25380351	+	+	0.005
cg24917065	-	-	0.005
cg21574853	-	-	0.006
cg24701662	-	-	0.006
cg10917426	-	-	0.006
cg06567596	+	+	0.006
cg07829465	-	-	0.006
cg06155771	-	-	0.006
cg12796135	-	-	0.006
cg03294424	+	+	0.006
cg06563066	-	-	0.006
cg22711111	-	-	0.007
cg14149680	+	+	0.007
cg05239811	+	+	0.007
cg02049682	-	-	0.007
cg15856829	-	-	0.007
cg06663251	+	+	0.007
cg12433575	-	-	0.007
cg04366407	+	+	0.008
cg07128416	+	+	0.008
cg22442895	-	-	0.008
cg04418355	+	+	0.008
cg12196573	+	+	0.008
cg23951474	-	-	0.008
cg11820828	+	+	0.008
cg24028809	-	-	0.008
cg24388424	-	-	0.008
cg12600843	+	+	0.009
cg03996822	-	-	0.009
cg20065217	+	+	0.009
cg06063598	-	-	0.009
cg12154624	-	-	0.009
cg07054641	+	+	0.01
cg01879723	-	-	0.01
cg14258501	+	+	0.01
cg27247736	+	+	0.01
cg07419975	-	-	0.01
cg23937138	+	+	0.01
cg07344288	-	-	0.01
cg25511807	-	-	0.01
cg06915202	+	+	0.01
cg10539274	-	-	0.01
cg07249939	-	-	0.01
cg04035638	-	-	0.01
cg15831722	-	-	0.01
cg25136988	+	+	0.01
cg15137213	+	+	0.01
cg23313031	-	-	0.01
cg13919341	-	-	0.01
cg26014796	+	+	0.01
cg17510121	-	-	0.01
cg03366382	-	-	0.02
cg14036981	+	+	0.02
cg14384685	+	+	0.02
cg15704662	-	-	0.02
cg16318349	-	-	0.02
cg13934236	+	+	0.02
cg14538051	-	-	0.02
cg27059970	+	+	0.02
cg01178854	+	+	0.02
cg22237668	-	-	0.02
cg20591745	-	-	0.02
cg03717830	+	+	0.02
cg13044052	+	+	0.02
cg21549225	+	+	0.02
cg08899667	+	+	0.02
cg08881796	-	-	0.02
cg21457401	+	+	0.02
cg26051135	-	-	0.02
cg09359103	-	-	0.02
cg11205552	-	-	0.02
cg02749887	-	-	0.02
cg03060555	-	-	0.02
cg27201802	-	-	0.02
cg16659728	+	+	0.02
cg26844213	+	+	0.02
cg00232453	-	-	0.02
cg16680214	-	-	0.02
cg24064041	-	-	0.02
cg10586546	+	+	0.02
cg12608306	+	+	0.02
cg04831708	+	+	0.03
cg17134700	-	-	0.03
cg14734916	-	-	0.03
cg19593490	+	+	0.03
cg01503450	-	-	0.03
cg16936944	+	+	0.03
cg22786465	+	+	0.03
cg04623837	+	+	0.03
cg19234171	+	+	0.03
cg09609649	-	-	0.03
cg11651615	-	-	0.03
cg14708905	-	-	0.03
cg26597838	+	+	0.03
cg17740322	-	-	0.03
cg22248441	+	+	0.03
cg16368146	+	+	0.03
cg03553308	-	-	0.03
cg13031167	+	+	0.03
cg13953978	+	+	0.03
cg10172068	-	-	0.03
cg21036162	+	+	0.03
cg24287218	+	+	0.03
cg24599065	+	+	0.03
cg22090271	-	-	0.03
cg17313945	+	+	0.03
cg06636203	-	-	0.04
cg04204669	-	-	0.04
cg12566645	-	-	0.04
cg00094158	+	+	0.04
cg02248037	+	+	0.04
cg08498156	-	-	0.04
cg20000464	-	-	0.04
cg10991175	-	-	0.04
cg14059835	+	+	0.04
cg17961892	-	-	0.04
cg14219599	-	-	0.04
cg07910050	-	-	0.04
cg01775921	-	-	0.04
cg22325294	+	+	0.04
cg17825311	-	-	0.04
cg21596858	-	-	0.04
cg08951271	-	-	0.04
cg08489349	+	+	0.04
cg03251349	-	-	0.04
cg21325723	-	-	0.04
cg06836406	-	-	0.05
cg08379897	-	-	0.05
cg22692281	-	-	0.05
cg12093180	+	+	0.05
cg11724134	+	+	0.05
cg00550080	+	+	0.05
cg26860970	-	-	0.05
