# Supplementary material for: An integrative multi-omics analysis to identify candidate DNA methylation biomarkers related to prostate cancer risk
Source: Nat Commun. 2020 Aug 6;11:3905. doi: 10.1038/s41467-020-17673-9 (PMC7413371; doi:10.1038/s41467-020-17673-9)
Supplement: Supplementary file 5 — Supplementary Software 1 [file 41467_2020_17673_MOESM5_ESM.zip]

Archive with 4 entries (3 files):
- Supplementary Software/
- Supplementary Software/elasticnet_0.5.r
- Supplementary Software/MetaXcan.txt
- Supplementary Software/README.txt
