# Supplementary material for: An integrative multi-omics analysis to identify candidate DNA methylation biomarkers related to prostate cancer risk
Source: Nat Commun. 2020 Aug 6;11:3905. doi: 10.1038/s41467-020-17673-9 (PMC7413371; doi:10.1038/s41467-020-17673-9)
Supplement: Supplementary file 5 — Supplementary Software 1 [file 41467_2020_17673_MOESM5_ESM.zip › Supplementary Software/elasticnet_0.5.r]

#!/usr/bin/env Rscript


date <- Sys.Date()
args <- commandArgs(trailingOnly=T)
"%&%" = function(a,b) paste(a,b,sep="")
pre <- "/gpfs23/scratch/sbcs/wul7/Methylation_prostate/model_building/FHS/imputed_snp/for_model_building/analysis_all/"
snpset <- "_HRC"

k <- 10 ### k-fold CV
tis <- "FHS_methy_blood"
chrom <- as.numeric(args[1])
chrname <- "chr" %&% chrom
alpha <- as.numeric(0.5)

library(glmnet)

folder <- "/scratch/sbcs/yhyang/FHS/Test/Detect/Final/Chr/Residue/Test/Res/Split/"
expidfile <- paste(folder,args[2],"/exp.id.list.txt", sep="")

expid<-scan(expidfile,"character")
geneidfile <- paste(folder,args[2],"/exp.gene.list.txt", sep="")
geneid <- scan(geneidfile,"character")
expfile <- paste(folder,args[2],"/test.beta.res", sep="")
exp<-read.table (expfile,header=T)
expdata<-exp
rownames(expdata) <- expid
colnames(expdata) <- geneid
t.expdata <- expdata

gencodefile <- paste(folder,args[2],"/gencode.v19.exclude_pseudogene.list", sep="")
gencode<-read.table (gencodefile,header=F)
rownames(gencode) <- gencode[,6]
gencode <- gencode[gencode[,1]==chrname,] ##pull CpG probes on chr of interest

t.expdata <- t.expdata[,intersect(colnames(t.expdata),rownames(gencode))]
expsamplelist <- rownames(t.expdata)

bim <- read.table(paste("../chr",chrom,".bim", sep=""), sep="\t", head=F)

rownames(bim) <- bim$V2

fam <- scan("../genotype_file_fam_id.txt","character")
samplelist <- intersect(fam,expsamplelist)

exp.w.geno <- t.expdata[samplelist,]
explist <- colnames(exp.w.geno)

gtX1 <- read.table (paste("../chr",chrom,".txt", sep=""),header=F)
gtX<-gtX1[,7:1601]

colnames(gtX) <- fam
rownames(gtX) <- bim$V2
X <- gtX[,samplelist]
X <- t(X)

resultsarray <- array(0,c(length(explist),8))
dimnames(resultsarray)[[1]] <- explist
resultscol <- c("gene","alpha","cvm","lambda.iteration","lambda.min","n.snps","R2","pval")
dimnames(resultsarray)[[2]] <- resultscol
workingbest <- pre %&% tis %&% "_methy_" %&% k %&% "-foldCV_elasticNet_alpha" %&% alpha %&% "_" %&% snpset %&% args[2] %&% "_" %&% date %&% ".txt"
write(resultscol,file=workingbest,ncolumns=8,sep="\t")
weightcol = c("gene","SNP","effectAllele","refAllele","beta")
workingweight <- tis %&% "_elasticNet_alpha" %&% alpha %&% "_" %&% snpset %&% "_weights_" %&% args[2] %&% "_" %&% date %&% ".txt"
write(weightcol,file=workingweight,ncol=5,sep="\t")


set.seed(1001)

for(i in 1:length(explist)){
  cat(i,"/",length(explist),"\n")
  gene <- explist[i]
  geneinfo <- gencode[gene,]
  chr <- geneinfo[1]
  c <- substr(chr$V1,4,5)
  start <- geneinfo$V3 - 1e6 ### 1Mb lower bound for cis-eQTLS
  end <- geneinfo$V4 + 1e6 ### 1Mb upper bound for cis-eQTLs
  chrsnps <- subset(bim,bim[,1]==c) ### pull snps on same chr
  cissnps <- subset(chrsnps,chrsnps[,4]>=start & chrsnps[,4]<=end) ### pull cis-SNP info
  cisgenos <- X[,intersect(colnames(X),cissnps[,2])] ### pull cis-SNP genotypes
  if(is.null(dim(cisgenos))){
    bestbetas <- data.frame() ###effectively skips genes with <2 cis-SNPs
  }else{
    minorsnps <- subset(colMeans(cisgenos), colMeans(cisgenos,na.rm=TRUE)>0) ###pull snps with at least 1 minor allele###
    minorsnps <- names(minorsnps)
    cisgenos <- cisgenos[,minorsnps]
    ##cisgenos <- scale(cisgenos, center=T, scale=T)
    ##cisgenos[is.na(cisgenos)] <- 0
    if(is.null(dim(cisgenos)) | (!is.null(dim(cisgenos)) && dim(cisgenos)[2] == 0))
    {###effectively skips genes with <2 cis-SNPs
      bestbetas <- data.frame() ###effectively skips genes with <2 cis-SNPs
    }else{

      exppheno <- exp.w.geno[,gene] ### pull expression data for gene
      exppheno <- scale(exppheno, center=T, scale=T)  ###need to scale for fastLmPure to work properly
      exppheno[is.na(exppheno)] <- 0
      rownames(exppheno) <- rownames(exp.w.geno)
  
      ##run Cross-Validation over alphalist
      fit <- cv.glmnet(cisgenos,exppheno,nfolds=k,alpha=alpha,keep=T,parallel=F) ##parallel=T is slower on tarbell, not sure why

      fit.df <- data.frame(fit$cvm,fit$lambda,1:length(fit$cvm)) ##pull info to find best lambda
      best.lam <- fit.df[which.min(fit.df[,1]),] # needs to be min or max depending on cv measure (MSE min, AUC max, ...)
      cvm.best = best.lam[,1]
      lambda.best = best.lam[,2]
      nrow.best = best.lam[,3] ##position of best lambda in cv.glmnet output
      
      ret <- as.data.frame(fit$glmnet.fit$beta[,nrow.best]) # get betas from best lambda
      ret[ret == 0.0] <- NA
      bestbetas = as.vector(ret[which(!is.na(ret)),]) # vector of non-zero betas
      names(bestbetas) = rownames(ret)[which(!is.na(ret))]

      pred.mat <- fit$fit.preval[,nrow.best] # pull out predictions at best lambda

    }
  }
  if(length(bestbetas) > 0){
    res <- summary(lm(exppheno~pred.mat))
    genename <- as.character(gencode[gene,6])
    rsq <- res$r.squared
    pval <- res$coef[2,4]

    resultsarray[gene,] <- c(genename, alpha, cvm.best, nrow.best, lambda.best, length(bestbetas), rsq, pval)

    
    ### output best shrunken betas for PrediXcan
    bestbetalist <- names(bestbetas)
    bestbetainfo <- bim[bestbetalist,]
    betatable<-as.matrix(cbind(bestbetainfo,bestbetas))
    betafile<-cbind(genename,betatable[,2],betatable[,5],betatable[,6],betatable[,7]) ##output "gene","SNP","effectAllele","refAllele","beta"
    write(t(betafile),file=workingweight,ncolumns=5,append=T,sep="\t") # t() necessary for correct output from write() function

  }else{
    genename <- as.character(gencode[gene,6])
    resultsarray[gene,1] <- genename
    resultsarray[gene,2:8] <- c(NA,NA,NA,NA,0,NA,NA)

  }
  write(resultsarray[gene,],file=workingbest,ncolumns=8,append=T,sep="\t")
}


write.table(resultsarray,file=tis %&% k %&% "-foldCV_elasticNet_alpha" %&% alpha %&% "_" %&% snpset %&% args[2] %&% "_" %&% date %&% ".txt",quote=F,row.names=F,sep="\t")
