# Supplementary material for: An integrative multi-omics analysis to identify candidate DNA methylation biomarkers related to prostate cancer risk
Source: Nat Commun. 2020 Aug 6;11:3905. doi: 10.1038/s41467-020-17673-9 (PMC7413371; doi:10.1038/s41467-020-17673-9)
Supplement: Supplementary file 5 — Supplementary Software 1 [file 41467_2020_17673_MOESM5_ESM.zip › Supplementary Software/MetaXcan.txt]

/scratch/sbcs/yhyang/Software/MetaXcan/software/MetaXcan.py \
--model_db_path /gpfs23/scratch/sbcs/wul7/Methylation_prostate/model_building/FHS/models/model_can_generate_beta/methylation_r01_FHS.db \
--covariance /gpfs23/scratch/sbcs/wul7/Methylation_prostate/model_building/FHS/models/overall_models_covariance.txt.gz \
--gwas_folder /gpfs23/scratch/sbcs/wul7/Methylation_prostate/model_building/MetaXcan/gwas \
--gwas_file_pattern ".*csv" \
--snp_column V2 \
--effect_allele_column Allele1 \
--non_effect_allele_column Allele2 \
--beta_column Effect \
--pvalue_column P.value \
--separator , \
--output_file ./results/methy_model_asso.csv
