# Supplementary material for: An integrative multi-omics analysis to identify candidate DNA methylation biomarkers related to prostate cancer risk
Source: Nat Commun. 2020 Aug 6;11:3905. doi: 10.1038/s41467-020-17673-9 (PMC7413371; doi:10.1038/s41467-020-17673-9)
Supplement: Supplementary file 5 — Supplementary Software 1 [file 41467_2020_17673_MOESM5_ESM.zip › Supplementary Software/README.txt]

elasticnet_0.5.r is used to develop genetic prediction models for DNA methylation levels;
MetaXcan.txt is used to determine associations between genetically predicted DNA methylation levels and prostate cancer risk
